# Supplementary material for: Prevalence of Complementary Feeding Indicators and Associated Factors Among 6- to 23-Month Breastfed Infants and Young Children in Poor Rural Areas of China
Source: Front Public Health. 2021 Oct 1;9:691894. doi: 10.3389/fpubh.2021.691894 (PMC8517442; doi:10.3389/fpubh.2021.691894)
Supplement: Supplementary file 1 [file Data_Sheet_1.CSV]

c1	gender	Month	c4b	c4c	c4d	c4e	c5b	c5c	c5d	c5e	c6	c7a	c7c	c8	c9	c9a	c10	c11	c12	f1	X.1year	X.2year	f2	fc2	f3	fc3	f5	f6	f7	fc7	f71	f72	f73	f74	f75	f76	f77	f78	f79	f81	f82	ftype	ftype2	fcm	fcf	fcfood	afm	aff	af
'23023110120220180028	1	6.9	1	37	3	1	1	42	4	6	1	3	1	1	3400	50	1	1	1	2			1		1		2	1	2	3	2	1	2	2	1	2	1	1	1	2	1	4	4	1		1	1		1
'23122110120720180055	1	7.63	1	24	3	1	1	24	3	1	3	2	1	3	3500	49	1	1	1	2			2	1	1		2	2	2	3	2	2	2	2	2	2	2	2	1	2	1	7	6	1		1	1		1
'23122120320420180060	1	8.05	1	31	3	6	1	32	3	6	1	3	6	1	3500	50	1	1	1	2			1		1		2	2	2	3	2	2	2	1	1	1	1	1	1	1	1	2	2				0		0
'23122120320420180059	2	6.54	1	23	3	6	1	23	3	6	1	3	6	1	3100	50	1	1	1	2			1		1		2	2	2	3	2	2	2	1	1	1	1	1	1	1	1	2	2	1		1	0		0
'23122120320420180057	2	8.12	1	23	3	6	1	23	3	6	1	3	6	1	3550	50	1	1	1	2			1		1		2	2	2	3	2	2	2	2	2	2	1	1	1	2	1	5	5				0		0
'23023020220720180252	1	8.78	1	26	5	5	1	27	5	5	1	5	5	1	3100	49	1	1	1	2			1		1		2	1	2	3	1	1	1	1	1	2	1	1	1	2	1	1	1				0		0
'23023010220320180071	1	6.74	1	18	3	6	1	22	3	6	3	2	6	3	3000	49	1	1	1	2			2	8	1		2	1	2	10	1	1	2	1	1	2	1	1	1	2	1	3	2	1		1	0		0
'23122310720020180122	1	8.61	1	34	3	1	1	35	3	9	1	3	1	1	3400	50	1	1	1	2			1		1		2	1	2	3	2	2	2	1	2	2	1	1	1	2	1	4	4				0		0
'23122310720020180123	2	6.54	1	30	3	1	1	34	3	9	1	3	1	1	3500	50	1	1	1	2			1		1		2	1	2	3	2	2	2	1	2	2	1	1	1	2	1	4	4	1		1	1		1
'23122310620220180076	1	8.78	1	27	3	1	1	28	3	3	1	3	1	1	3500	50	1	1	1	2			1		1		2	1	2	3	2	2	2	1	2	2	1	1	1	2	1	4	4				0		0
'23122310620220180062	2	7.99	1	25	3	1	1	30	3	3	1	3	1	1	3100	45	1	1	1	2			1		1		2	1	2	3	2	2	2	1	1	2	1	1	1	2	1	3	3	1		1	0		0
'23122310420720180018	2	8.71	1	27	4	5	1	29	3	9	3	2		3	3400	50	1	2	2	2			1		1		2	1	2	3	2	2	1	1	1	2	1	1	1	2	1	2	2				0		0
'23122310420320180007	2	8.15	1	30	3	1	1	27	3	3	1	3	1	1	3400	50	1	1	1	2			1		1		2	1	2	3	2	2	2	1	1	2	1	1	1	2	1	3	3				0		0
'23122310221520180192	2	8.88	1	31	3	1	1	28	3	3	1	3	1	1	3250	50.1	1	1	1	2			1		1		2	1	2	3	2	1	2	2	2	2	1	1	1	2	1	5	5				0		0
'23023110320020180183	1	8.55	1	31	3	6	1	34	3	6	1	3	6	1	3400	49	1	1	1	2			1		1		1	1	2	3	2	1	1	1	2	1	1	1	1	2	1	2	2				0		0
'23062310320220180014	2	8.15	1	30	3	1	1	32	3	1	1	3	1	1	4000	50	1	1	1	2			1		1		2	1	2	3	2	1	1	2	1	2	1	1	2	2	1	4	4				0		0
'22088210100320180005	2	8.55	1	35	3	1	1	33	3	9	1	3	1	1	3800	49	1	1	1	2			1		2	3	2	1	2	3	2	2	2	2	1	2	1	1	1	2	1	5	4				0		0
'22082110520020180134	1	8.65	1	24	4	1	1	25	4	9	1	4	1	1	3600	50	1	1	1	2			1		1		1	1	2	3	2	1	1	2	1	2	1	1	1	2	1	3	3				0		0
'22082110520020180126	2	7.56	1	22	4	9	1	24	3	9	1	4	9	1	2010	50	1	1	2	2			1		1		2	1	2	3	2	1	1	2	1	2	1	1	1	2	1	3	3	1		1	0		0
'23022120220420180001	1	6.54	1	24	3	6	1	24	3	6	1	3	6	1	3300	50	1	1	1	2			1		2	1	1	1	2	3	2	1	1	1	1	2	2	1	1	1	1	3	2	1		1	0		0
'23022120220420180002	2	6.87	1	31	3	1	1	33	3	6	1	3	1	1	2800	50	1	1	1	2			2	1	1		2	1	2	3	2	2	2	1	1	1	1	1	1	2	2	3	2	1		1	0		0
'23022121420920180001	2	8.22	1	20	3	1	1	23	3	6	1	3	1	1	2600	48	1	1	1	2			1		1		2	1	2	3	2	1	1	1	1	2	1	1	1	2	1	2	2				0		0
'23022120220220180001	1	8.38	1	31	3	1	1	36	3	6	1	3	1	1	3300	48	1	1	1	2			1		1		2	1	2	3	2	1	2	1	2	1	2	1	1	2	1	4	3				0		0
'23022120220320180001	1	6.61	1	37	3	1	1	38	3	6	1	3	1	1	1930	45	2	1	1	2			2	2	1		2	1	2	3	2	2	1	1	2	2	1	1	1	2	1	4	3	1		1	0		0
'22082110000620180227	2	8.71	1	26	6	2	1	26	4	9	3	4	9	1	2500	50	1	1	1	2			2	3	1		2	1	2	3	2	1	2	2	1	1	1	1	1	2	1	4	3				0		0
'23022121420320180002	1	8.81	1	33	3	6	1	34	3	5	1	3	6	1	3000	50	1	2	1	2			1		1		2	1	2	3	2	1	1	1	1	2	1	1	1	2	1	2	2				0		0
'23022121420320180001	1	8.68	1	28	3	6	4	29	3	6	1	3	6	1	3100	50	1	1	1	2			1		1		2	1	2	3	2	2	2	1	2	2	1	1	1	2	1	4	4				0		0
'22088120920720180241	1	8.48	1	28	2	6	1	42	2	6	1	2	6	1	3350	49.5	1	1	1	2			1		1		2	1	2	3	2	2	1	1	2	1	1	2	1	1	1	3	3				0		0
'23022110020220180001	1	6.08	1	22	3	1	1	24	3	9	1	3	1	1	3000	50	1	1	1	2			1		1		1	1	2	3	2	1	1	2	2	2	1	1	1	2	1	4	4	1		1	1		1
'23022110020220180002	2	8.65	1	28	3	1	1	29	3	6	1	3	1	1	3300	49	1	1	1	2			1		1		1	1	2	3	2	1	1	2	2	2	2	1	1	2	1	5	4				0		0
'23022110020220180003	2	7.43	1	23	3	1	1	24	3	9	1	3	1	1	3800	50	1	1	1	2			2	1	1		2	1	2	3	2	1	1	2	2	2	1	1	1	2	1	5	4	1		1	1		1
'23022110020320180001	2	8.19	1	18	3	1	1	22	3	6	1	3	1	1	2850	48	1	1	1	2			2	1	1		2	1	2	3	2	1	2	1	2	1	2	1	1	2	1	4	3				0		0
'23022110020520180001	1	8.78	1	30	3	1	1	28	3	4	1	3	1	1	4150	53	1	1	1	2			2	2	1		2	1	2	3	2	1	2	1	2	1	1	1	1	2	1	4	3				0		0
'22088110521920180297	2	6.38	1	26	3	6	1	28	3	6	1	3	6	1	3500	50	1	1	1	2			1		1		2	2	2	3	2	1	2	2	2	2	2	1	1	2	1	6	5	1		1	1		1
'22082210000220180081	1	8.25	1	28	6	2	1	28	6	2	3	3	1	1	3900	60	1	1	1	2			1		1		2	1	2	3	2	2	2	2	2	2	1	1	1	2	2	5	5	1		1	1		1
'22082210000220180027	2	8.84	1	36	4	9	1	36	4	9	1	4	9	1	3600	50	1	1	1	2			1		1		1	1	2	3	2	1	2	1	1	2	1	1	1	1	2	3	3	1		1	0		0
'22082210000220180058	2	7.33	1	24	4	1	1	27	3	1	1	4	1	1	2800	50	1	1	1	2			1		1		2	1	2	3	2	1	2	2	1	1	1	1	1	1	1	3	3	1		1	0		0
'23022110520220180001	1	6.25	1	19	3	1	1	22	3	6	1	3	1	1	3100	50	1	1	1	2			1		1		2	1	2	3	2	1	2	1	1	2	2	1	1	2	1	4	3	1		1	0		0
'23022110520220180002	1	6.64	1	37	3	1	1	35	3	6	1	3	1	1	3780	50	1	1	1	2			2	2	1		2	2	2	3	2	1	1	1	1	2	2	1	1	2	1	3	2	1		1	0		0
'23022110520020180001	2	8.28	1	18	3	1	1	28	3	9	1	3	1	1	3500	50	1	1	1	2			1		1		2	1	2	3	2	1	2	1	2	2	2	1	1	2	1	5	4				0		0
'23022110520020180003	2	8.71	1	21	3	1	1	27	3	9	1	3	1	1	2900	50	1	1	1	2			1		1		2	2	2	3	2	2	2	1	2	2	1	1	1	2	1	4	4				0		0
'22080220420520180132	1	6.51	1	38	2	6	1	40	2	6	1	2	6	1	4000	50	1	2	1	2			1		1		2	1	2	4	2	1	2	1	1	2	1	1	1	1		3	3	1		1	0		0
'22080220420120180169	1	7.27	1	27	3	6	1	31	4	6	1	3	6	1	2700	50	1	1	1	2			1		1		2	1	2	4	1	1	2	2	1	2	1	1	1	2	1	3	3	1		1	0		0
'23022110520120180003	1	8.05	1	27	3	1	1	24	3	6	1	3	1	1	4100	52	1	1	1	2			2	2	1		2	2	2	3	2	1	2	1	2	1	1	1	1	2	1	4	3				0		0
'23022110520120180002	1	7.27	1	34	3	1	1	37	3	6	1	3	1	1	3750	50	1	1	1	2			2	1	1		2	1	2	3	2	1	2	1	2	2	1	1	1	2	1	5	4	1		1	1		1
'22080220498420180143	1	8.42	1	29	3	6	1	29	3	6	1	3	6	1	3000	50	1	1	1	2			1		1		2	1	2	4	2	1	2	1	1	2	1	1	1	2	1	3	3				0		0
'23022110520820180001	2	7.04	1	19	3	1	1	24	3	6	1	3	1	1	3000	50	1	1	1	2			2	1	1		2	1	2	3	2	1	2	1	1	1	1	1	1	2	1	3	2	1		1	0		0
'22088110220720180002	1	8.02	1	21	3	1	1	23	3	1	1	3	1	1	3150	50	1	1	1	2			1		1		2	1	2	3	2	1	2	1	1	2	1	1	1	2	1	3	3				0		0
'23022110520320180001	2	8.55	1	26	3	1	1	29	3	6	1	3	1	1	3400	50	1	1	1	2			2	2	1		2	1	2	3	2	1	2	1	1	2	1	1	1	2	1	4	3				0		0
'22080220421220180127	1	7.2	1	23	4	6	1	25	4	6	1	4	6	1	3870	50	1	1	1	2			1		1		2	1	2	3	1	2	2	1	1	2	1	1	1	1	1	3	3	1		1	0		0
'22088110220620180004	1	8.32	1	29	3	6	1	30	3	5	1	3	6	1	3400	50	1	1	1	2			1		1		2	1	2	3	2	2	2	2	2	2	2	2	2	2	1	7	6				0		0
'23022121720420180001	2	6.67	1	36	3	6	1	38	3	6	1	3	6	1	3600	50	1	1	1	2			2	2	1		2	2	2	3	2	1	1	1	1	2	1	1	1	2	1	3	2	1		1	0		0
'22088110220220180010	1	8.09	1	22	3	6	1	23	3	6	1	3	6	1	4400	51	1	2	1	2			1		1		2	1	2	3	2	2	2	2	2	2	1	1	1	2	1	5	5				0		0
'22082210720520180001	2	8.68	1	32	3	1	1	32	3	1	1	3	1	1	3000	50	1	1	1	2			1		1		2	1	2	3	2	1	2	1	1	1	1	1	1	1	1	2	2	1		1	0		0
'23022121720020180001	2	7.23	4	24	3	6	1	24	3	6	1	3	6	2	3630	51	1	1	1	2			1		1		2	2	2	3	2	2	2	2	2	2	2	2	1	2	1	7	6	1		1	1		1
'22082210100120180017	2	7.66	1	29	3	1	1	30	3	1	1	3	1	1	3400	50	1	1	2	2			1		1		2	1	2	3	2	1	2	2	1	1	1	1	1	2	1	3	3	1		1	0		0
'22082210121720180004	2	8.02	1	29	3	1	1	30	3	1	1	3	1	2	3200	50	1	1	1	2			1		1		2	1	2	3	2	1	2	2	1	2	1	1	1	2	1	4	4	1		1	1		1
'23022121720620180001	1	7.5	1	28	3	1	1	30	3	6	1	3	1	1	4200	52	1	1	1	2			2	1	1		2	2	2	3	2	2	2	1	2	2	2	2	2	2	1	6	5	1		1	1		1
'22088120720420180136	1	8.71	1	36	3	6	1	38	3	6	1	3	6	1	3300	50	1	1	1	2			2		1		2	1	2	3	2	1	1	1	2	2	1	1	1	2	1	4	3				0		0
'22088120720420180141	2	8.75	1	31	3	6	1	32	3	6	1	3	6	1	3800	51	1	1	1	2			1		1		1	1	2	3	2	1	1	1	1	2	1	1	1	2	1	2	2				0		0
'22088120721120180151	1	7.66	1	29	3	6	1	31	3	6	1	3	6	1	3400	50	1	1	1	2			1		1		2	1	2	3	2	1	1	2	1	2	1	1	1	2	1	3	3	1		1	0		0
'22088120720020180133	1	8.78	1	28	3	6	1	28	3	6	1	3	6	1	3500	50	1	1	1	2			2	2	1		1	2	2	3	2	1	1	2	2	2	1	2	1	2	1	6	5				0		0
'22088120720720180128	2	8.22	1	25	4	6	1	25	2	6	1	4	6	1	2600	50	1	1	1	2			1		1		2	1	2	3	2	1	1	2	1	2	1	1	1	2	1	3	3				0		0
'22088120720720180129	2	7.82	1	25	2	6	1	28	3	6	1	2	6	1	3750	50	1	1	1	2			1		1		2	1	2	3	2	1	1	2	1	2	2	1	1	2	1	4	3	1		1	0		0
'22088120720620180160	1	7.73	1	24	2	6	1	29	3	6	1	2	6	1	2800	50	1	1	1	2			1		2		1	1	2	3	2	2	2	2	2	2	2	2	2	2	1	7	6	1		1	1		1
'22088120720920180164	2	8.35	1	35	2	1	1	36	3	6	1	2	1	1	3200	50	1	1	1	2			1		1		2	1	2	3	2	1	1	2	1	2	1	1	1	2	1	3	3				0		0
'15220140099720180019	1	7.86	1	41	4	1	1	52	3	1	1	4	1	1	3800	50	1	1	1	2			2	1	1		2	2	2	3	2	2	2	2	2	2	2	2	2	1	1	7	6	1		1	1		1
'15220140099820180020	1	7.89	1	36	2	1	5	37	2	1	1	2	1	1	3500	50	1	2	1	2			1		1		2	1	2	3	2	2	2	2	2	2	2	2	1	2	1	7	6	1		1	1		1
'15220140099020180007	2	6.18	5	39	3	5	1	42	3	5	3	3	1	1	3200	50	1	1	1	2			2	3	2	3	2	1	2	6	2	2	2	2	2	2	2	2	2	1	1	7	6	1		1	1		1
'15220110020620180013	2	6.58	1	45	3	9	1	37	3	9	1	3	9	1	2400	50	1	1	1	2			2	1	2	2	2	1	2	4	2	2	2	2	2	2	1	1	1	1	1	6	5	1		1	1		1
'15220110020720180010	1	7.3	1	39	4	1	1	39	3	9	1	4	1	1	2500	50	2	1	2	2			2	1	2	1	2	2	2	3	2	2	2	2	2	2	1	2	1	2	1	7	6	1		1	1		1
'15220100200420180003	1	8.98	1	27	5	5	5	27	5	9	1	5	5	1	3400	50	1	1	2	2			1		1		2	1	2	3	1	1	2	1	1	1	1	1	1	2	1	1	1				0		0
'15220100400520180013	2	8.12	4	28	4	2	1	28	5	9	3	5	3	1	3230	50	1	1	1	2			1		1		2	1	2	3	2	2	2	1	1	2	1	1	1	2	1	3	3				0		0
'15220100400420180005	1	8.68	4	24	3	9	1	27	2	9	1	3	9	1	3700	50	1	1	1	2			1		1		2	1	2	3	1	1	2	1	1	2	1	1	1	1	1	2	2				0		0
'15220110320420180004	1	7.96	5	24	4	1	5	25	5	1	1	4	1	1	2900	50	1	1	2	2			1		1		2	1	2	3	1	2	2	2	1	2	1	2	1	2	2	5	5	1		1	1		1
'15220110320420180005	1	8.58	1	26	3	6	1	34	3	6	1	3	6	1	2900	50	1	1	1	2			1		1		2	1	2	3	2	2	2	2	2	2	2	2	2	2	2	7	6				0		0
'15220110320920180014	2	8.52	5	36	2	6	5	41	2	6	1	2	6	1	2850	49	1	1	1	2			1		1		2	1	2	3	2	2	2	2	2	2	1	2	1	2	1	6	6				0		0
'13082310322320180013	2	7.79	1	35	4	1	4	37	2	9	3	3	1	1	3450	50	1	1	1	2			2	5	1		1	1	2	4	2	1	2	2	1	2	1	1	1	2	1	5	4	1		1	1		1
'13082320620420180014	2	8.48	1	35	3	6	1	36	3	6	1	3	6	2	2950	48	1	1	1	2			2	1	1		2	1	2	3	2	1	2	1	1	1	1	1	2	2	1	4	3				0		0
'13082320620520180015	2	8.58	1	25	4	6	1	26	4	6	1	4	6	1	3000	55	1	1	1	2			1		1		2	1	2	3	2	1	2	1	1	2	1	1	1	2	1	3	3				0		0
'13082310721320180012	2	8.15	1	32	3	1	5	32	3	1	1	3	1	1	3600	52	1	1	1	2			1		1		2	1	2	3	2	1	2	1	1	2	1	1	2	2	1	4	4				0		0
'13082310521320180002	1	8.81	1	29	5	1	1	31	3	1	1	5	1	1	3200	50	1	1	1	2			2	2	1		2	1	2	3	2	2	2	2	1	2	1	1	1	2	2	5	4				0		0
'13082310521620180012	2	8.88	4	38	3	1	4	37	3	1	3	3	1	3	2900	50	1	2	1	2			1		1		2	1	2	3	1	1	2	1	1	2	1	1	1	2	1	2	2				0		0
'13082110320620180182	1	8.38	4	25	4	1	4	25	4	3	1	4	1	1	3600	50	1	1	1	2			2	1	1		2	1	2	5	2	2	2	2	1	2	1	1	1	2	1	5	4				0		0
'13082110220120180250	1	7.43	1	40	3	1	1	37	3	1	1	3	1	1	2700	50	1	1	1	2			1		1		2	1	2	4	2	2	2	2	1	1	1	1	1	2	1	3	3	1		1	0		0
'13082110220120180255	2	8.19	1	30	3	1	1	26	3	6	3	3	1	3	2100	48	2	2	2	2			1		1		2	1	2	3	2	2	1	1	1	2	1	1	1	2	1	2	2				0		0
'13082110220220180260	2	8.94	15	41	4	1	1	37	4	3	1	4	1	1	3200	49	1	1	1	2			1		2		2	1	2	4	2	2	2	2	1	1	1	1	1	2	1	4	3				0		0
'13082110220320180254	2	6.58	1	29	5	9	1	34	5	3	1	5	9	1	3250	50	1	1	1	2			2	2	1		2	1	2	4	1	2	2	2	1	2	1	1	1	2	1	5	4	1		1	1		1
'13082110520120180005	1	6.35	1	32	3	1	1	32	3	7	1	3	1	1	3450	50	1	1	1	2			1		1		2	1	2	3	2	1	1	1	1	2	1	1	1	2	1	2	2	1		1	0		0
'13082110520120180014	2	7.82	1	34	3	1	1	35	3	2	1	3	1	1	3500	50	1	1	1	2			2	4	1		2	1	2	5	2	1	2	1	2	2	1	1	1	2	1	5	4	1		1	1		1
'13082110520520180008	1	8.68	1	31	2	9	1	34	3	6	1	2	9	1	3600	50	1	1	1	2			1		1		2	1	2	3	2	1	2	1	1	1	1	1	1	2	1	2	2				0		0
'13082110621720180061	1	7.07	1	36	3	1	1	34	3	3	1	3	1	1	3400	48	1	1	1	2			1		1		2		2	4	2	1	2	2	1	2	1	1	1	1	1	4	4	1		1	1		1
'13082110620720180071	2	8.35	4	33	3	1	1	33	3	9	1	3	1	1	4320	54	1	1	1	2			2	3	1		2	1	2	8	2	2	2	2	1	1	1	2	2	2	1	5	4				0		0
'13082110520220180015	2	6.64	1	33	3	1	1	33	3	1	1	3	1	1	3200	50	1	1	1	2			2	3	1		2	1	2	5	2	1	2	1	2	2	1	1	1	2	1	5	4	1		1	1		1
'13082110620120180067	1	6.31	1	40	5	2	1	45	4	3	3	2	1	1	3900	50	1	1	1	2			2	2	1		2	1	2	5	1	2	2	2	1	2	1	1	1	2	1	5	4	1		1	1		1
'13082110620120180075	2	7.23	1	25	3	1	1	24	3	5	1	3	1	1	2990	50	1	1	1	2			2	1	2		2	1	2	5	2	1	2	2	1	2	1	1	1	2	1	5	4	1		1	1		1
'13082110620120180078	2	7.43	4	29	3	1	1	28	3	7	1	3	1	1	4750	48	1	1	1	2			1		1		2	2	2	5	2	1	2	2	1	2	1	1	1	2	1	4	4	1		1	1		1
'13082110621220180070	1	7.59	1	32	4	1	1	30	4	3	1	4	1	1	3600	52	1	1	1	2			2	2	1		2	1	2	4	2	1	2	2	1	1	1	1	1	2	1	4	3	1		1	0		0
'13082120120320180134	2	7.66	1	38	3	1	1	33	3	3	1	3	1	1	3800	50	1	1	1	2			2	1	1		2	1	2	4	1	1	2	2	1	2	1	1	1	1	1	4	3	1		1	0		0
'13082120120720180122	1	7.13	4	31	3	1	1	31	3	7	1	3	1	1	3600	50	1	1	1	2			1		1		2	1	2	4	2	1	2	1	1	1	1	1	1	2	1	2	2	1		1	0		0
'13082120121220180124	1	7.3	1	22	3	1	1	30	3	3	3	3	1	3	3400	50	1	1	1	2			1		1		2	1	2	4	2	1	2	1	1	2	1	1	1	2	1	3	3	1		1	0		0
'13082120121220180136	2	8.32	1	26	3	1	1	28	3	3	1	3	1	1	3500	51	1	1	1	2			2	1	1		2	1	2	3	2	1	2	1	1	2	1	1	1	2	1	4	3				0		0
'34042211520620180014	2	8.55	1	22	3	1			1		1	3	1	1	2800	50	1	1	1	2			1		1		2	1	2	3	2	1	1	2	2	1	1	1	1	2	1	3	3	1		1	0		0
'34042211520320180016	1	8.52	1	29	3	1	1	31	3	6	1	3	1	1	2700	49	1	1	1	2			1		1		2	1	2	3	2	1	1	2	1	2	1	1	1	1	2	3	3	1		1	0		0
'34042211520820180009	2	8.75	1	24	3	1	1	28	3	1	1	3	1	1	3300	50	1	1	1	2			1		1		2	1	2	4	2	1	2	2	2	2	1	2	1	1	2	6	6	1		1	1		1
'34042210821020180021	1	8.45	1	37	3	1	1	36	3	6	1	3	1	1	4050	52	1	1	1	2			1		1		2	2	2	3	2	1	1	2	2	2	1	1	1	2	1	4	4	1		1	1		1
'34042210821020180019	1	8.09	1	30	3	1	1	32	5	4	1	3	1	1	3440	50	1	1	1	2			1		1		1	1	2	3	1	1	1	1	1	1	1	1	1	2	1			1		1	0		0
'34042220220320180014	1	6.94	1	29	3	6	1	31	4	6	1	3	6	1	4150	55	1	1	1	2			1		1		2	1	2	3	2	1	1	1	2	2	1	1	1	1	1	3	3	1		1	0		0
'34042210820120180003	1	8.38	1	31	2	6	1	39	2	6	1	2	6	1	5000	53	1	2	1	2			2	1	2	1	1	1	2	3	2	1	1	2	1	2	1	1	1	2	1	4	3	1		1	0		0
'34082710020520180030	1	8.91	1	37	3	5	1	37	3	5	1	3	5	1	2760	47	2	1	1	2			1		1		1	1	2	3	2	1	2	2	1	2	1	1	1	2	2	4	4	1		1	1		1
'34042210900120180018	1	8.12	1	29	3	1	1	31	4	3	1	3	1	1	3900	52	1	1	1	2			1		1		2	1	2	3	2	1	2	2	2	2	1	2	1	2	2	6	6	1		1	1		1
'34082410220120180021	1	8.98	1	27	6	4	1	30	6	4	1	6	4	1	3500	50	1	2	1	2			1		1		2	1	2	3	2	1	2	2	1	2	1	1	1	1	2	4	4	1		1	1		1
'34082410720420180016	1	8.71	1	25	5	1	1	28	6	7	1	5	1	1	3350	50	1	1	1	2			1		1		2	1	2	3	2	1	2		1	2	1	1	1	2	2	3	3	1		1	0		0
'34082410720420180004	2	7.23	1	27	5	3	1	26	4	3	1	5	3	1	3300	50	1	1	1	2			1		1		2	1	2	3	2	1	1	2	1	1	1	1	1	2	2	2	2	1		1	0		0
'34082710500220180009	2	6.64	1	30	3	5	1	30	3	5	1	3	5	1	3600	50	1	1	1	2			1		1		2	1	2	3	2	1	1	1	1	1	1	1	1	1	1	1	1	1		1	0		0
'34082410720020180002	1	7.82	1	28	3	1	1	33	3	7	1	3	1	1	3230	50	1	1	1	2			2	2	1		1	1	2	3	2	1	1	2	1	1	1	1	1	2	1	3	2	1		1	0		0
'34082410220220180019	1	7.76	1	33	6	1	1	32	5	3	1	6	1	1	3200	50	1	2	1	2			1		1		2	1	2	3	2	1	1	2	1	2	1	1	1	1	1	3	3	1		1	0		0
'34082410220220180018	1	8.12	1	37	3	1	1	39	3	9	1	3	1	1	3700	50	1	1	1	2			2	2	1		2	1	2	3	2	1	2	1	1	1	1	1	1	2	1	3	2	1		1	0		0
'34082420220320180016	2	6.38	1	23	3	1	1	23	3	5	1	3	1	1	3100	50	1	1	1	2			1		1		1	1	2	3	2	1	1	1	1	1	1	1	1	1	2	1	1	1		1	0		0
'34082420220020180012	1	8.22	1	30	3	7	1	35	3	7	1	3	7	1	3525	50	1	1	2	2			1		1		2	1	2	3	2	1	2	1	1	1	1	1	1	2	2	2	2	1		1	0		0
'34082610220120180014	1	7.86	1	26	4	1	1	26	4	5	1	4	1	1	3250	50	1	1	2	2			2	9	1		2	1	2	3	2	1	2	1	1	1	1	1	1	1	2	3	2	1		1	0		0
'34082610220120180015	1	7.13	1	31	3	7	1	31	3	7	1	3	7	1	3000	50	1	1	1	2			2	5	1		2	1	2	3	2	1	1	2	1	1	1	1	1	2	2	3	2	1		1	0		0
'34082420220420180015	1	6.38	1	25	4	1	1	30	4	7	1	4	1	1	3200	50	1	1	1	2			1		1		2	1	2	3	2	1	2	1	1	2	1	1	1	2	1	3	3	1		1	0		0
'36073510420120180056	1	7.17	1	20	3	1	1	24	3	5	1	3	1	1	3000	48	1	1	1	2			1		1		2	1	2	3	2	1	2	2	2	2	1	1	1	1	1	5	5	1		1	1		1
'36073510420020180035	1	6.74	1	33	3	1	1	33	3	5	1	3	1	1	3600	50	1	2	2	2			2	2	1		2	1	2	3	2	1	2	2	2	2	1	1	1	1	1	6	5	1		1	1		1
'36073510420020180020	2	6.77	1	25	2	1	1	29	3	7	1	2	1	1	2600	47	1	2	1	2			1		1		2	1	2	3	2	1	2	2	2	2	1	1	1	1	1	5	5	1		1	1		1
'36073510420020180044	2	7.33	1	29	5	1	1	30	5	5	1	5	1	1	3050	50	1	1	1	2			2	2	1		1	1	2	3	2	1	1	1	1	1	1	1	1	1	1	2	1	1		1	0		0
'34082610100120180010	1	8.52	1	37	2	1	1	37	3	7	1	2	1	1	3450	50	1	1	1	2			1		1		2	1	2	3	2	1	2	2	1	2	1	1	1	1	1	4	4	1		1	1		1
'36073510320220180044	1	8.22	1	27	3	1	1	29	3	5	1	3	1	1	2600	47	1	1	1	2			1		1		2	1	2	9	2	2	2	2	1	1	2	1	1	1	1	4	3				0		0
'36073510320220180056	2	8.35	1	27	3	1	1	28	4	3	1	3	1	1	3550	50	1	1	2	2			1		1		2	2	2	3	2	1	2	2	1	2	1	2	1	1	1	5	5				0		0
'34082810620320180018	1	7.82	1	28	3	6	1	29	4	6	1	3	6	3	2540	50	1	1	1	2			2	4	1		2	1	2	3	2	1	1	1	1	1	1	1	1	1	1	2	1	1		1	0		0
'34082810620320180019	2	8.02	1	31	3	1	1	38	3	3	1	3	1	1	2900	50	1	2	1	2			1		1		2	1	2	3	2	1	1	2	2	1	1	1	1	1	1	3	3	1		1	0		0
'36073510220220180038	1	7.5	1	26	3	1	1	31	3	9	1	3	1	1	3000	50	1	1	1	2			1		1		2	1	2	3	1	1	2	2	1	1	1	1	1	1	1	2	2	1		1	0		0
'36073510120020180023	1	7.86	1	23	3	9	1	23	3	9	1	3	9	1	3900	50	1	2	1	2			1		1		2	1	2	3	2	2	1	2	1	1	1	1	1	1	1	2	2	1		1	0		0
'36073510120020180017	2	6.97	1	26	4	1	1	27	4	9	1	4	1	1	3150	50	1	1	1	2			2	2	1		2	1	2	3	2	1	2	2	1	2	1	1	1	1	1	5	4	1		1	1		1
'34082810620020180005	1	7.76	1	28	3	6	1	32	4	6	1	3	6	1	3440	50	1	1	1	2			2	1	1		2	1	2	3	2	1	1	2	1	2	1	1	1	2	1	4	3	1		1	0		0
'34082810620020180006	2	8.71	1	17	3	6	1	22	4	6	1	3	6	1	3000	50	1	1	1	2			1		1		2	1	2	3	2	1	2	1	1	2	1	1	1	1	1	3	3	1		1	0		0
'34082810620020180016	2	7.99	1	37	3	1	1	46	3	6	1	3	1	1	3500	50	1	2	1	2			1		1		2	1	2	3	2	1	1	1	1	2	1	1	1	2	1	2	2	1		1	0		0
'34082610320020180003	1	8.71	1	32	3	7	1	30	3	7	1	3	7	1	4400	52	1	1	1	2			1		1		2	1	2	4	2	1	1	1	1	2	1	1	1	2	2	2	2	1		1	0		0
'34082610320020180021	2	8.19	1	37	3	7	1	37	3	7	1	3	7	1	3250	50	1	1	1	2			1		1		2	2	2	3	2	2	1	1	2	2	1	1	2	1	1	4	4	1		1	1		1
'34152220621420180002	1	8.25	1	28	3	1	1	26	3	6	1	3	1	1	3450	50	1	2	1	2			1		1		2	1	2	4	2	1	1	1	2	2	1	1	1	1	1	3	3	1		1	0		0
'34082810221120180013	2	7.99	1	28	4	6	1	29	4	3	1	4	6	1	3300	50	1	1	1	2			1		1		2	1	2	3	2	2	1	2	1	1	1	1	1	2	1	2	2	1		1	0		0
'34082810220520180013	2	7.53	1	27	3	1	1	26	3	5	1	3	1	1	2900	50	1	1	1	2			2	5	1		2	1	2	3	2	1	2	1	1	2	1	2	2	2	1	5	4	1		1	1		1
'36073520220620180011	2	7.56	1	28	4	1	1	29	4	9	4			1	3100	47	1	1	1	2			1		1		1	1	2	3	2	1	2	2	1	1	1	1	1	1	1	3	3	1		1	0		0
'34082810220820180001	1	6.87	1	25	4	1	1	27	3	6	1	4	1	1	3200	50	1	2	1	2			1		1		2	1	2	3	1	2	1	1	1	1	1	1	1	2	1	1	1	1		1	0		0
'34152212021920180005	1	8.98	1	30	3	1	1	32	3	6	1	3	1	1	3000	48	1	1	1	2			1		1		2	1	2	5	2	1	1	1	2	2	1	1	1	2	2	3	3	1		1	0		0
'34152212021920180003	2	8.28	1	35	3	1	1	34	3	6	1	3	1	1	3900	51	1	1	1	2			1		1		2	1	2	3	2	1	2	1	1	2	1	1	1	2	2	3	3	1		1	0		0
'36073520220420180033	1	8.02	1	27	5	1	1	30	5	5	1	5	1	1	2850	50	1	1	1	2			1		1		2	1	2	3	2	1	2	2	1	2	1	1	1	1	1	4	4				0		0
'34082610220620180020	1	6.9	1	29	4	7	1	34	3	1	1	4	7	1	3400	50	1	1	1	2			1		1		2	1	2	4	2	1	1	2	1	2	1	1	1	2	1	3	3	1		1	0		0
'34082610220620180021	2	6.94	1	30	4	5	1	36	5	5	1	4	5	1	3250	50	1	1	1	2			1		1		2	1	2	6	2	1	1	2	1	1	1	1	1	2	2	2	2	1		1	0		0
'36073520220020180038	1	8.22	1	27	3	1	1	31	3	7	1	3	1	1	3000	50	1	1	1	2			1		1		2	1	2	3	2	1	2	2	2	1	1	1	1	1	1	4	4				0		0
'36073520220020180049	1	8.19	1	28	3	1	1	30	4	5	1	3	1	1	3000	46	1	1	1	2			2	2	1		2	1	2	4	2	1	2	1	1	1	1	1	1	1	1	3	2				0		0
'36073010420220180013	1	7	1	31	3	7	1	33	3	9	1	3	7	1	3550	50	1	1	1	2			2	4	1		2	1	2	4	2	1	1	2	1	1	1	2	1	2	1	4	3	1		1	0		0
'36073010420220180006	2	6.71	1	26	3	6	1	27	3	6	1	3	6	1	3000	50	1	1	1	2			2	2	1		2	1	2	4	2	1	1	2	2	1	1	1	1	2	1	4	3	1		1	0		0
'36073010420220180001	2	8.05	1	32	5	1	1	34	4	2	1	5	1	1	3450	50	1	1	1	2			2	3	1		2	1	2	3	2	1	1	1	2	2	1	1	1	2	1	4	3				0		0
'34082610720420180001	1	7.1	1	27	4	7	1	29	3	7	1	4	7	1	3500	50	1	1	1	2			1		1		2	1	2	3	2	1	1	2	1	2	1	1	1	2	2	3	3	1		1	0		0
'34082810220020180014	1	8.55	1	21	4	1	1	28	4	5	1	4	1	1	3500	50	1	1	1	2			1		1		2	1	2	3	2	1	1	2	1	2	1	1	1	1	1	3	3	1		1	0		0
'36073010820120180004	2	6.15	1	24	5	9	1	27	5	3	1	5	9	1	3100	50	1	1	1	2			2	2	1		1	1	2	3	2	1	1	1	1	2	1	1	1	2	1	3	2	1		1	0		0
'36078120020220180009	1	8.98	1	22	3	9	1	33	3	9	1	3	9	1	3300	50	1	1	1	2			1		1		2	1	2	3	2	1	1	2	2	1	1	1	1	2	1	3	3				0		0
'34152420120420180004	2	8.65	1	29	3	1	1	40	3	9	1	3	1	1	3030	50	1	1	1	2			2	2	1		2	1	2	3	2	1	1	2	1	2	1	1	1	2	1	4	3	1		1	0		0
'36078120620120180014	2	7.92	1	32	4	1	1	31	5	7	1	4	1	1	3900	50.5	1	1	1	2			2	5	1		2	1	2	3	2	2	2	2	2	2	1	2	2	2	1	7	6	1		1	1		1
'36078120620220180010	1	6.35	1	30	4	1	1	31	3	7	1	4	1	1	3300	52	1	1	1	2			2	5	2		2	1	2	3	1	1	2	2	1	1	1	1	1	2	1	3	2	1		1	0		0
'36073010220420180016	1	7.13	1	21	3	1	1	28	3	9	1	3	1	1	3000	50	1	1	1	2			1		1		1	1	2	3	1	2	2	2	2	2	1	1	2	2	1	6	6	1		1	1		1
'36078120620020180015	2	7.79	1	29	3	1	1	33	3	7	1	3	1	1	3450	50	1	1	1	2			2	2	2	2	2	1	2	3	2	1	2	1	1	1	1	1	1	2	1	3	2	1		1	0		0
'34152211422520180002	1	8.88	1	32	3	1	1	30	3	1	1	3	1	1	4000	55	1	1	1	2			1		1		2	1	2	3	2	1	1	1	1	2	1	1	1	2	1	2	2	1		1	0		0
'34082810120020180017	1	8.28	1	29	3	6	1	28	3	6	1	3	6	1	3400	50	1	1	1	2			1		1		2	1	2	3	2	1	2	2	1	2	1	1	1	1	2	4	4	1		1	1		1
'34082810120120180008	1	6.48	1	27	3	5	1	28	3	7	1	3	5	1	3650	50	1	1	1	2			1		1		2	1	2	3	2	1	1	2	1	2	1	1	1	2	1	3	3	1		1	0		0
'34082810120120180014	1	8.65	1	31	3	5	1	32	3	6	1	3	5	2	3600	50	1	1	1	2			1		1		2	1	2	3	2	1	1	1	1	2	1	1	1	2	1	2	2	1		1	0		0
'36078110420220180005	2	7.53	1	24	4	1	1	24	3	7	1	4	1	1	3000	50	1	2	1	2			1		1		2	1	2	3	2	1	2	1	2	1	1	1	1	2	1	3	3	1		1	0		0
'36073010220120180010	1	8.84	1	35	6	2	1	36	5	5	1	6	2	1	3750	51	1	2	1	2			2	6	1		1	1	2	3	2	1	1	1	1	1	1	1	1	2	2	2	1				0		0
'36078110420120180016	2	7.63	1	33	6	1	1	33	6	5	1	6	1	1	3300	55	1	1	1	2			2	4	2	3	2	1	2	3	2	2	2	2	2	1	1	2	2	1	2	6	5	1		1	1		1
'36078110420420180009	2	6.05	1	25	5	9	1	25	5	9	3	2	1	3	3100	49.5	1	1	1	2			2	4	1		1	1	2	3	2	2	1	2	1	1	1	1	1	1	1	3	2	1		1	0		0
'36073011120020180013	1	8.28	1	23	3	5	1	25	3	5	3	3	5	3	3350	50	1	1	1	2			2	2	1		2	2	2	3	2	2	2	2	2	2	2	2	2	2	1	7	6				0		0
'36073011120020180007	2	7.04	1	25	4	5	1	27	5	5	1	4	5	1	3900	55	1	1	1	2			2	4	1		2	1	2	4	2	1	2	1	2	2	1	1	1	2	1	5	4	1		1	1		1
'34152410200120180001	2	8.38	1	24	4	5	1	27	5	5	1	4	5	1	3500	50	1	1	1	2			2	1	1		2	1	2	3	2	1	1	2	1	2	1	1	1	1	1	4	3	1		1	0		0
'36078110620320180018	1	8.25	1	27	3	1	1	31	3	5	1	3	1	1	3400	55	1	1	1	2			2	2	1		1	1	2	3	2	1	1	2	1	1	2	2	1	2	1	4	3				0		0
'36078110620320180007	1	8.38	1	28	4	1	1	32	4	5	1	4	1	1	2800	50	1	1	1	2			1		1		2	1	2	3	2	2	2	2	2	2	1	2	1	2	2	6	6				0		0
'36078110321320180003	1	8.02	1	31	3	1	1	33	3	7	1	3	1	1	3250	50	1	1	1	2			1		1		2	1	2	3	2	1	1	1	1	1	1	1	1	2	1	1	1				0		0
'36078110321420180004	1	6.44	1	24	3	1	1	23	3	9	1	3	1	1	3400	51	1	1	1	2			1		1		2	1	2	3	1	2	1	2	1	2	1	1	1	1	1	3	3	1		1	0		0
'36078110321420180015	2	8.02	1	33	3	1	1	40	3	7	1	3	1	1	2450	50	1	1	1	2			2	2	2	1	2	1	2	3	2	1	2	1	2	2	2	2	2	2	1	6	5				0		0
'36073010120220180005	1	6.87	1	25	4	3	1	28	4	3	1	4	3	3	2900	50	1	1	1	2			1		1		2	1	2	4	1	2	2	1	2	2	1	1	1	1	1	4	4	1		1	1		1
'36073010120320181117	2	7.53	1	28	2	1	1	31	3	1	1	2	1	1	3000	50	1	1	1	2			2	1	2	1	2	1	2	4	1	1	1	1	2	1	1	1	1	2	1	2	1	1		1	0		0
'41152510820420180260	2	7.96	1	27	3	1	1	26	3	6	1	3	1	1	3700	50	1	2	1	2			1		1		1	1	2	3	2	1	2	2	1	2	1	1	1	2	1	4	4	1		1	1		1
'41152510820520180279	2	8.91	1	26	4	1	1	29	4	5	1	4	1	1	3000	51	1	1	1	2			1		1		2	1	2	3	2	1	1	2	1	2	2	1	1	2	1	4	3				0		0
'36073010120620181204	1	7.53	1	26	3	1	1	27	3	3	1	3	1	1	4300	50	1	2	1	2			1		1		2	1	2	3	2	2	1	1	1	2	1	1	1	2	1	2	2	1		1	0		0
'36073010120620181217	1	8.58	1	23	4	1	1	22	3	6	1	4	1	1	4000	50	1	1	1	2			1		1		2	1	2	4	2	2	2	2	2	2	1	1	1	2	1	5	5				0		0
'36073310420520180017	2	8.65	1	24	3	9	1	27	3	9	1	3	9	1	2900	48	1	2	1	2			1		1		2	1	2	3	2	1	2	1	1	2	1	1	1	2	1	3	3				0		0
'42112611020820180008	2	6.84	1	33	5	4	1	30	3	9	3	2	1	3	2900	49	1	1	1	2			2	5	1		2	1	2	3	2	1	2	1	1	2	1	1	1	2	1	4	3	1		1	0		0
'42112620020120180002	1	6.71	1	28	3	6	1	26	4	3	1	3	6	1	3200	50	1	1	1	2			2	3	1		2	1	2	3	2	1	1	1	1	1	1	1	1	2	1	2	1	1		1	0		0
'42112620020720180010	2	8.84	1	37	2	6	1	33	3	6	1	2	6	1	3300	55	1	1	1	2			1		1		2	1	2	3	2	1	1	2	2	1	1	1	1	2	1	3	3	1		1	0		0
'36073310320320180006	2	7.2	1	21	4	1	1	21	3	3	1	4	1	1	3050	49	1	1	1	2			2	2	1		2	1	2	3	1	1	1	2	1	2	1	2	1	2	1	4	3	1		1	0		0
'36073310120020180010	1	8.84	1	24	4	1	1	28	6	3	1	4	1	1	2800	50	1	1	1	2			1		1		1	1	2	3	2	1	1	1	1	1	1	1	1	2	1	1	1				0		0
'36073310120020180011	1	8.84	1	24	4	1	1	28	6	3	1	4	1	1	3000	50	1	1	1	2			1		1		1	1	2	3	2	1	1	1	1	1	1	1	1	2	1	1	1				0		0
'36073310121120180019	1	8.81	1	23	3	1	1	25	4	5	1	3	1	1	3050	50	1	1	1	2			1		1		1	1	2	3	2	1	1	2	1	1	1	1	1	2	1	2	2				0		0
'36073310320620180010	1	7.36	1	29	3	1	1	31	3	9	1	3	1	1	3000	50	1	1	1	2			1		1		1	1	2	3	1	1	2	1	2	1	1	1	1	2	1	2	2	1		1	0		0
'36073310120320180017	1	6.97	1	22	3	1	1	28	3	3	1	3	1	1	2950	49	1	1	1	2			2	3	1		2	1	2	3	2	2	2	1	1	1	1	1	1	2	1	3	2	1		1	0		0
'36073310120320180018	1	7	1	22	3	1	1	28	3	3	1	3	1	1	3000	50	1	1	1	2			2	3	1		2	1	2	3	2	1	2	2	2	2	1	1	1	2	1	6	5	1		1	1		1
'36073120520920180007	1	8.09	1	31	3	1	1	31	3	5	1	3	1	1	3700	50	1	1	1	2			1		1		1	1	2	3	2	1	2	2	1	2	1	1	1	2	1	4	4				0		0
'36073120521020180007	1	7.79	1	26	3	9	1	28	4	9	1	3	9	1	3350	50	1	1	1	2			2	5	1		2	1	2	3	2	2	2	2	2	1	1	1	1	1	1	5	4	1		1	1		1
'36073110620320180001	1	7.66	1	24	3	1	1	28	3	9	1	3	1	1	3000	50	1	1	1	2			2	1	1		2	1	2	3	1	2	1	1	1	2	1	1	1	2	1	3	2	1		1	0		0
'36073110620320180003	2	7.86	1	22	3	9	1	25	3	5	1	3	9	1	2700	48	1	2	1	2			1		1		2	1	2	3	2	2	2	2	2	1	1	2	1	1	1	5	5	1		1	1		1
'34152410820520180019	2	7.76	1	31	3	1	1	37	3	4	1	3	1	1	3450	50	1	1	1	2			1		1		2	1	2	3	2	1	1	1	1	2	1	1	1	1	1	2	2	1		1	0		0
'36073110020620180002	2	8.71	1	24	4	1	1	20	4	9	1	4	1	1	3150	50	1	2	2	2			1		1		1	1	2	3	2	1	2	2	1	2	2	1	1	2	1	5	4				0		0
4.21E+19	2	7.33	1	35	3	1	1	39	4	3	1	3	1	1	3880	50	1	1	1	2			1		1		2	1	2	3	2	1	1	1	1	1	1	1	1	1	1	1	1	1		1	0		0
'36073110022320180005	1	8.45	1	34	3	9	1	38	3	9	3	1	1	3	2340	50	1	1	1	2			2	1	1		2	1	2	4	2	2	2	1	2	1	1	1	1	2	1	4	3				0		0
'41152410320920180001	1	8.71	1	30	5	7	1	30	5	7	3	2	1	3	3500	51	1	1	2	2			1		1		1	1	2	3	2	1	1	1	1	1	1	1	1	2	1	1	1				0		0
'41142410222720180092	2	8.98	1	29	3	1	1	29	3	9	1	3	1	1	3200	49	1	1	1	2			2	1	2	2	1	2	2	6	2	2	2	2	1	2	2	1	1	2	1	5	4				0		0
'13063120221320180007	2	7.73	1	32	3	1	1	32	3	6	1	3	1	1	3300	50	1	2	1	2			2	1	1		2	1	2	3	2	1	1	1	1	2	1	1	1	2	1	3	2	1		1	0		0
'13063120221320180003	2	7.13	1	30	3	1	1	30	3	3	1	3	1	1	3100	50	1	1	1	2			1		1		2	1	2	3	2	1	1	1	1	1	1	1	1	2	1	1	1	1		1	0		0
'42112610521120180003	2	7.82	1	29	3	9	1	32	3	9	1	3	9	1	3000	50	1	1	1	2			1		1		2	1	2	3	2	2	2	2	1	2	1	1	1	2	1	4	4	1		1	1		1
'41152410221720180013	1	8.75	1	29	3	1	1	30	4	3	1	3	1	1	3200	49	1	1	1	2			1		1		2	1	2	3	2	1	1	1	1	1	1	1	1	2	1	1	1				0		0
'41152410221720180011	1	8.25	1	24	3	1	1	27	3	1	1	3	1	1	3000	49.6	1	1	1	2			1		1		2	1	2	3	2	1	1	1	1	2	1	1	1	2	1	2	2				0		0
'41152410620220180009	1	8.81	1	23	6	1	1	24	6	3	1	6	1	1	2600	49	1	1	1	2			1		1		1	1	2	3	2	1	1	2	1	1	1	1	1	2	1	2	2				0		0
'41152410621820180025	2	7.27	1	29	3	1	1	30	3	1	1	3	1	1	3300	51	1	1	1	2			2	2	1		1	1	2	3	2	1	1	1	1	2	1	1	1	2	1	3	2	1		1	0		0
'42112610520420180006	1	8.02	1	26	4	1	1	27	4	3	1	4	1	1	3350	50	1	1	2	2			1		1		2	1	2	3	2	1	1	2	1	2	1	1	2	1	1	4	4	1		1	1		1
'41152410221820180002	1	6.87	1	30	3	1	1	30	3	1	1	3	1	1	3400	51	1	1	1	2			2	1	1		1	1	2	4	2	1	1	1	1	1	1	1	1	2	1	2	1	1		1	0		0
'41152410222020180006	2	7.66	1	22	3	1	1	23	4	1	1	3	1	1	3200	50	1	1	1	2			1		1		1	1	2	3	2	1	1	1	1	1	1	1	1	2	1	1	1	1		1	0		0
'13063110220520180003	1	8.94	1	25	3	1	1	24	4	3	1	3	1	1	3650	50	1	1	1	2			1		1		2	1	2	3	2	2	2	1	2	2	1	1	1	1	1	4	4				0		0
'13063110220320180004	2	7.76	1	26	3	1	1	26	4	2	1	3	1	3	3000	50	1	1	1	2			1		1		1	1	2	3	2	1	2	2	1	2	1	1	1	1	1	4	4	1		1	1		1
'13063110220720180009	2	6.15	1	35	4	1	1				1	4	1	1	2700	49	1	1	1	2			1		1		2	1	2	3	2	1	1	1	1	1	1	1	1	1	1	1	1	1		1	0		0
'13063120420120180008	1	7.76	1	25	3	1	1	29	3	6	1	3	1	1	3150	47	1	2	1	2			1		1		2	1	2	3	2	1	1	2	1	2	1	1	1	2	1	3	3	1		1	0		0
'41142421220720180061	1	8.68	1	34	3	1	1	35	3	1	1	3	1	1	3100	50	1	1	1	2			2	1	2	1	1	1	2	3	2	1	1	1	1	2	1	2	1	2	1	4	3				0		0
'41142410421120180240	1	7.89	1	23	3	1	1	24	3	1	1	3	1	1	3680	51	1	1	1	2			1		1		2	2	2	3	1	1	2	2	2	2	2	1	1	2	2	5	4	1		1	1		1
'13063610320120180009	2	7.5	1	34	3	1	1	31	3	1	1	3	1	1	3240	50	1	1	1	2							2		2	3			2			2				2		2	2	1		1	0		0
'13063120420820180008	1	8.52	1	30	6	4	1	31	5	3	3	4	1	3	3800	51	1	2	2	2			1		1		2	1	2	3	2	1	1	2	1	2	1	1	1	2	1	3	3				0		0
'13063120420820180005	2	8.55	1	30	3	1	1	32	3	6	1	3	1	1	3150	51	1	1	2	2			1		1		2	1	2	4	2	1	1	1	1	2	1	2	1	2	1	3	3				0		0
'41142410520120180151	1	8.48	1	31	3	1	1	32	3	6	1	3	1	1	4100	50	1	1	2	2			2	1	1		2	1	2	3	2	1	1	1	1	2	1	1	1	1	1	3	2				0		0
'13063120020120180003	2	7.66	1	26	3	1	1	30	3	6	1	3	1	1	3300	51	1	2	1	2			1		1		1	1	2	3	2	2	1	1	1	2	1	2	1	2	1	3	3	1		1	0		0
'13063110120520180012	1	6.77	1	30	3	1	1	30	3	6	1	3	1	1	3800	51	1	1	1	2			1		2	1	2	1	2	4	2	1	2	1	1	2	1	1	1	2	1	4	3	1		1	0		0
'41142221021820180131	2	8.75	1	32	3	1	1	31	3	1	1	3	1	1	3200	50	1	1	1	2			1		1		2	1	2	3	2	1	1	2	1	1	1	1	2	2	1	3	3				0		0
'13063120221220180006	2	7.96	1	30	2	1	1	32	4	7	1	2	1	1	3400	50	1	1	1	2			1		1		1	1	2	3	2	1	1	1	1	2	1	1	1	2	1	2	2	1		1	0		0
'13063120020820180005	1	8.81	1	28	3	1	1	30	3	6	1	3	1	1	3050	50	1	2	2	2			1		1		2	1	2	3	2	2	2	2	2	2	1	2	1	2	1	6	6				0		0
'13063120220420180004	1	8.78	1	32	3	1	1	32	3	6	1	3	1	1	2700	50	1	1	1	2			1		2	3	2	1	2	3	2	1	2	2	2	2	1	2	1	2	1	7	6				0		0
'41142210321220180043	1	7.76	1	33	3	1	1	31	3	1	1	3	1	1	3500	50	1	1	1	2			1		1		2	1	2	3	2	2	2	2	2	2	2	2	2	2	2	7	6	1		1	1		1
'41142221322520180110	1	8.58	1	31	3	1	1	33	3	9	1	3	1	1	3000	50	1	1	1	2			1		2	1	2	2	2	3	2	1	1	2	1	1	2	1	1	2	1	3	2				0		0
'41142210422520180261	1	6.28	1	24	3	1	1	27	3	3	1	3	1	1	3600	50	1	1	1	2			1		1		1	1	2	3	2	1	2	1	1	2	1	1	1	1	1	3	3	1		1	0		0
'41142210422720180285	1	6.58	1	23	3	1	1	23	3	1	1	3	1	1	3500	52	1	1	1	2			2	3	1		2	1	2	3	2	1	1	1	1	1	1	1	1	1	1	2	1	1		1	0		0
'41142210422720180287	1	8.68	1	27	4	1	1	24	4	1	1	4	1	1	3010	54	1	1	1	2			1		1		2	1	2	3	2	2	1	1	1	2	1	1	1	2	1	2	2				0		0
'41142210422720180288	1	8.68	1	27	4	1	1	24	4	1	1	4	1	1	3110	50	1	1	1	2			1		1		2	1	2	3	2	2	1	1	1	2	1	1	1	2	1	2	2				0		0
'41142210422020180268	2	6.87	1	26	3	1	1	24	3	1	1	3	1	1	3750	51	1	1	1	2			2	1	1		2	1	2	3	2	1	1	1	1	1	1	1	1	1	1	2	1	1		1	0		0
'36078200220220180038	1	6.28	1	32	3	1	1	33	3	3	1	3	1	1	3200	50	1	1	1	2			1		1		2	1	2	3	2	2	2	2	2	1	1	1	1	2	1	4	4	1		1	1		1
'36078200220220180034	2	6.81	1	27	3	4	1	27	5	9	3	3	1	3	3200	50	1	1	1	2			1		1		2	1	2	4	2	1	2	2	2	2	1	1	1	2	1	5	5	1		1	1		1
'41172910120120180015	2	8.61	1	21	3	1	1	22	4	9	1	3	1	1	3500	51	1	1	1	2			1		2		2	1	2	3	2	1	2	1	2	2	1	1	1	2	1	5	4				0		0
'36078200200120180012	1	8.81	1	33	4	1	1	33	6	2	1	4	1	2	3600	50	1	1	1	2			1		1		1	1	2	3	2	1	2	1	2	1	1	1	1	2	1	3	3				0		0
'36078210000420180024	1	8.25	1	27	3	1	1	29	3	3	1	3	1	1	3700	50	1	1	1	2			1		1		2	2	2	4	2	2	2	2	2	2	2	2	1	2	1	7	6				0		0
'36078210000320180009	2	8.81	14	28	5	1	1	31	3	3	1	5	1	1	2650	50	1	2	1	2			1		1		2	1	2	5	2	2	2	2	2	2	1	2	1	2	1	6	6				0		0
'36078220621620180022	1	8.78	1	26	2	1	1	31	2	1	3	1	1	3	2800		1	1	9	2			1		1		2	2	2	5	2	2	2	2	2	2	2	2	2	2	2	7	6				0		0
'41152320400120180013	2	7.46	1	27	4	9	1	27	6	9	1	4	9	1	3100	50	1	2	1	2			2	2	1		2	1	2	3	2	1	2	1	2	2	1	2	1	2	1	6	5	1		1	1		1
'41152320400120180003	2	7.23	1	20	3	1	1	30	4	9	1	3	1	1	3400	50	1	1	1	2			1		1		2	1	2	3	2	1	1	1	1	2	1	2	1	2	1	3	3	1		1	0		0
'41152320400020180007	1	7.27	1	30	4	1	1	32	4	5	1	4	1	1	3700	50	1	1	1	2			1		1		2	1	2	3	2	1	2	1	2	2	1	2	1	2	1	5	5	1		1	1		1
'36078220320920180050	2	8.32	1	36	3	1	1	36	2	9	1	3	1	1	2900	50	1	1	1	2			1		1		1	1	2	3	1	1	1	1	1	2	1	1	1	2	1	1	1				0		0
'36078220620420180049	1	8.48	1	26	3	4	1	31	3	4	3	2	1	3	3500	50	1	1	1	2			2	2	2	6	2	1	2	3	2	2	2	2	2	1	1	2	2	2	1	6	5				0		0
'36078220620820180060	1	8.65	1	22	3	1	1	21	3	4	1	3	1	1	3500	50	1	1	1	2			2	2	2	2	2	2	2	3	1	1	1	1	1	1	1	2	2	2	1	2	1				0		0
'42112210121320180033	1	7.07	1	30	3	1	1	33	3	9	1	3	1	1	3100	54	1	1	1	2			1		1		2	1	2	3	2	1	1	1	1	1	1	1	1	2	1	1	1	1		1	0		0
'42112210121320180027	2	7.1	1	35	3	1	1	35	3	9	1	3	1	1	3500	50	1	1	1	2			2	3	1		2	1	2	3	2	1	1	2	1	1	1	1	1	2	1	3	2	1		1	0		0
'42112210120120180019	1	7.04	1	34	4	1	1	36	4	9	1	4	1	1	3200	50	1	2	1	2			1		1		2	1	2	4	2	1	2	2	1	2	1	1	1	1	1	4	4	1		1	1		1
'42112210120120180006	1	8.61	1	32	4	1	1	35	4	3	1	4	1	1	3330	50	1	2	1	2			2	2	1		2	1	2	3	2	1	1	2	1	2	1	1	1	1	2	4	3	1		1	0		0
'36078220320220180011	1	8.98	1	39	3	9	1	42	3	9	1	3	9	1	3850	50	1	1	2	2			1		1		1	1	2	3	2	1	1	1	1	1	1	1	1	2	1	1	1				0		0
'42112210720220180011	1	6.84	1	34	3	1	1	41	3	5	1	3	1	1	4200	52	1	1	1	2			2	4	1		2	1	2	4	2	1	2	2	1	2	1	1	1	1	1	5	4	1		1	1		1
'42112210720220180013	1	7.99	1	34	3	1	1	32	3	9	1	3	1	1	3500	50	1	1	1	2			1		1		2	1	2	3	1	1	1	2	1	1	1	1	1	1	1	1	1	1		1	0		0
'42112220000220180001	1	7.99	1	39	2	1	1	42	2	6	1	2	1	1	3500	50	1	1	1	2			1		1		2	1	2	3	2	1	1	1	1	1	1	1	1	1	1	1	1	1		1	0		0
'42112220000220180004	1	7.07	1	34	4	1	1	32	6	3	1	4	1	1	3400	50	1	1	1	2			1		1		2	1	2	4	2	1	1	2	1	2	1	2	1	1	1	4	4	1		1	1		1
'42112220000220180013	1	7.23	1	26	3	5	1	31	3	3	3	1	0	1	3550	50	1	1	1	2			1		1		2	1	2	3	2	1	1	1	1	1	1	1	1	1	2	1	1	1		1	0		0
'42112220000220180012	2	6.9	1	28	3	1	1		1		3	3	0	1	2800	48	1	1	1	2			1		1		2	1	2	5	2	1	2	2	1	2	1	2	1	1	1	5	5	1		1	1		1
'42112210521420180003	1	8.15	1	25	3	1	1	28	3	6	1	3	1	3	3700	50	1	1	1	2			1		1		1	1	2	4	2	1	1	1	1	1	1	1	1	1	2	1	1	1		1	0		0
'42112210722020180006	1	6.38	1	33	3	1	1	33	3	6	1	3	1	1	4000	50	1	1	1	2			1		1		2	1	2	3	2	1	1	1	1	2	1	1	1	2	1	2	2	1		1	0		0
'36072410220820180005	2	8.98	1	37	3	1	1	36	3	1	1	3	1	1	2800	48	1	1	1	2			1		1		2	1	2	3	2	1	2	2	2	2	1	1	1	1	1	5	5				0		0
'36072410220820180006	2	8.12	1	36	3	1	1	46	3	3	1	3	1	1	2450	48	1	1	1	2			1		1		2	1	2	3	2	1	1	2	2	2	1	1	1	1	1	4	4				0		0
'36072410220120180012	1	7.43	1	42	2	9	1	54	2	9	1	2	9	1	3500	50	1	1	1	2			1		1		2	1	2	3	2	2	2	2	2	2	1	2	1	1	1	6	6	1		1	1		1
'42112210521520180004	2	8.71	1	26	5	6	1	25	6	3	1	5	6	1	3000	48	1	1	2	2			2	3	1		2	1	2	5	2	1	2	2	1	2	2	1	1	2	1	5	4	1		1	1		1
'36072410220520180004	1	7.5	1	27	3	9	1	29	5	3	1	3	9	1	3550	50	1	1	1	2			1		1		2	1	2	3	2	1	1	1	1	2	1	1	1	1	1	2	2	1		1	0		0
'36072410220520180010	1	8.38	1	28	3	9	1	27	3	9	1	3	9	1	4000	50	1	1	1	2			1		1		2	1	2	3	2	1	1	1	2	2	1	1	1	1	1	3	3				0		0
'36072410220520180001	2	8.52	1	28	3	3	1	30	5	3	3	4	4	3	3050	50	1	1	1	2			2	2	1		2	1	2	3	2	2	2	2	2	2	2	2	1	1	2	7	6				0		0
'36072410220520180012	2	8.35	1	22	3	9	1	20	3	9	1	3	9	1	3900	50	1	1	1	2			1		1		2	1	2	3	2	1	1	1	1	2	1	1	1	1	1	2	2				0		0
'36072410220520180015	2	6.18	1	24	2	9	1	33	3	9	1	2	9	1	3000	50	1	1	1	2			1		1		2	1	2	3	2	1	1	2	2	2	1	1	1	1	1	4	4	1		1	1		1
'36072410220320180003	2	8.42	1	30	3	9	1	28	3	6	1	3	9	1	3500	50	1	1	1	2			1		1		2	1	2	3	2	1	1	1	1	1	1	1	1	1	1	1	1				0		0
'42112210520420180013	1	7.27	1	33	2	1	1	33	2	6	3	3	1	3	1900	49	2	1	1	2			2	6	2	6	2	1	2	4	2	2	1	1	1	2	1	1	1	2	1	3	2	1		1	0		0
'42112210520420180014	1	7.27	1	33	2	1	1	33	2	6	3	3	1	3	2100	49	2	1	1	2			2	6	2	6	2	1	2	4	2	2	1	1	1	2	1	1	1	2	1	3	2	1		1	0		0
'36072420120020180003	1	6.61	1	35	3	5	1	38	3	5	1	3	5	1	4200	52	1	1	1	2			1		1		2	1	2	3	2	1	2	2	2	2	1	1	1	1	1	5	5	1		1	1		1
'36072420120020180006	1	6.18	1	28	4	1	1	27	4	9	1	4	1	1	3800	50	1	1	1	2			1		1		1	1	2	3	2	1	1	1	1	1	1	1	1	1	1	1	1	1		1	0		0
'36072410020420180004	1	7.73	1	27	3	3	1	32	6	4	1	3	3	1	2700	50	1	1	1	2			1		1		2	1	2	3	2	1	1	1	2	2	1	1	1	1	1	3	3	1		1	0		0
'36072410020420180009	1	7.33	1	28	4	1	1	38	4	7	1	4	1	1	3400	50	1	1	1	2			1		1		2	1	2	3	2	1	1	1	1	1	1	1	1	1	1	1	1	1		1	0		0
'36072420120120180001	1	7.1	1	32	3	9	1	34	3	9	1	3	9	2	3500	55	1	1	1	2			1		1		2	1	2	3	2	1	2	1	1	2	1	1	1	1	1	3	3	1		1	0		0
'36072420120120180010	1	8.38	1	30	3	1	1	28	4	5	1	3	1	1	2600	49	1	1	1	2			1		1		2	1	2	3	2	1	2	2	1	2	1	1	1	1	2	4	4				0		0
'36072420120120180014	2	8.38	1	24	3	1	1	28	4	5	1	3	1	1	3350	50	1	1	1	2			1		1		2	1	2	3	2	1	2	2	2	2	1	2	1	1	1	6	6				0		0
'36072420120120180005	2	7.53	1	20	3	1	1	25	3	3	1	3	1	1	3100	51	1	1	1	2			1		1		2	1	2	3	2	1	2	2	2	1	1	1	1	1	1	4	4	1		1	1		1
'13062410220120180026	1	8.91	1	28	3	1	1	27	4	1	1	3	1	1	3500	50	1	1	1	2			1		1		1	1	2	3	2	1	1	1	1	2	1	1	1	2	1	2	2				0		0
'13062410220120180015	1	7.04	1	26	4	1	1	27	4	1	1	4	1	1	3500	50	1	1	1	2			1		1		1	1	2	3	2	1	1	1	1	1	1	1	1	2	1	1	1	1		1	0		0
'13062410220120180058	2	8.02	1	30	5	3	1	30	5	3	1	5	3	1	3900	50	1	1	1	2			1		1		1	1	2	3	2	1	1	1	1	1	1	1	1	2	1	1	1				0		0
'36072410520020180001	1	7.27	1	30	3	1	1	28	3	1	1	3	1	1	3300	50	1	2	1	2			1		1		2	1	2	3	2	1	1	1	1	1	1	1	1	1	1	1	1	1		1	0		0
'36072410520020180002	1	6.48	1	28	3	1	1	27	4	9	1	3	1	1	3000	52	1	1	1	2			1		1		2	1	2	3	2	1	2	2	1	2	1	1	1	1	1	4	4	1		1	1		1
'36072410520020180012	1	7.53	1	26	3	6	1	28	3	7	1	3	6	1	2930	50	1	1	1	2			1		1		2	1	2	3	2	1	2	1	2	2	1	1	1	1	1	4	4	1		1	1		1
'36072410520020180010	2	8.05	1	29	3	9	1	32	4	3	1	3	9	1	2900	55	1	1	1	2			2	2	1		2	1	2	3	2	2	2	2	2	2	1	1	1	1	1	6	5				0		0
'36072410520620180012	1	8.28	1	28	4	1	1	32	5	9	1	4	1	1	3190	50	1	1	1	2			1		1		2	1	2	3	2	1	2	2	2	2	1	1	1	1	1	5	5				0		0
'13062420899920180012	1	8.05	1	26	5	3	1	28	6	8	1	5	3	1	2900	50	1	1	1	2			2	2	1		2	1	2	3	1	1	1	1	1	1	1	1	1	2	1	1
'13062420899920180034	1	7.79	1	27	3	1	1	31	3	1	1	3	1	1	2850	50	1	1	1	2			2	3	1		1	1	2	3	2	1	1	1	1	1	1	1	1	2	1	2	1	1		1	0		0
'36072410300120180010	1	7.27	1	22	4	2	1	22	4	9	3	2	1	1	3100	50	1	1	1	2			1		1		2	1	2	3	2	1	1	1	2	1	1	1	1	1	1	2	2	1		1	0		0
'36072410300120180008	2	6.28	1	31	3	1	1	33	4	9	1	3	1	1	3500	50	1	1	1	2			1		1		1	1	2	3	2	1	1	1	1	1	1	1	1	1	1	1	1	1		1	0		0
'36072410320620180014	1	8.91	1	36	2	1	1	39	4	1	1	2	1	1	3010	50	1	1	1	2			1		1		1	1	2	3	2	1	1	1	2	1	1	1	1	1	1	2	2				0		0
'14022310020420181102	2	8.32	1	33	3	1	1	37	3	7	1	3	1	1	2500	49	1	1	1	2			1		1		2	1	2	3	2	2	2	2	1	1	2	2	1	2	1	5	4	1		1	1		1
'36072410320720180013	2	8.12	1	30	3	9	1	32	5	9	1	3	9	1	3000	48	1	1	1	2			2	1	1		2	1	2	3	2	1	2	1	2	2	1	1	1	1	1	5	4				0		0
'13062410000120180034	1	8.58	1	34	4	1	1	31	4	5	1	4	1	1	3400	50	1	1	1	2			2	3	1		1	1	2	3	2	1	1	1	2	1	1	1	1	2	1	3	2				0		0
'52273220821520180001	1	7.82	17	23	3	6	17	22	3	9	1	3	6	1	3400	52	1	1	1	2			1		1		2	1	2	3	2	1	1	1	1	1	1	1	1	1	1	1	1	1		1	0		0
'15222410699620180133	1	6.48	1	25	2	6	4	28	2	6	1	2	6	2	3500	50	1	1	1	2			1		1		1	1	2	3	2	1	1	1	1	2	1	1	1	2	1	2	2	1		1	0		0
'22080200899120180061	1	8.58	1	38	6	2	1	37	5	2	3	3	9	1	3500	50	1	1	1	2			2	4	1		1	1	2	3	2	1	1	2	1	2	1	1	1	2	1	4	3				0		0
'22080200899020180086	2	8.75	1	30	6	4	1	29	5	3	3	4	1	3	3450	50	1	2	1	2			1		1		2	1	2	3	1	1	1	2	1	1	1	1	1	2	1	1	1				0		0
'13062410120920180007	1	7.56	1	29	6	3	1	30	5	3	1	6	3	1	3400	51	1	2	1	2			2	3	1		1	1	2	3	2	1	1	1	1	2	1	1	1	2	1	3	2	1		1	0		0
'41042310423320180001	2	8.02	1	27	3	1	1	29	3	1	1	3	1	1	3800	55	1	1	1	2			2	1	1		2	1	2	3	2	2	2	2	1	2	1	2	1	2	1	6	5				0		0
'41042310422620180001	1	7.73	1	35	3	1	1	41	3	1	1	3	1	1	4400	52	1	1	1	2			1		1		2	1	2	4	2	1	2	2	1	2	1	1	1	2	1	4	4	1		1	1		1
'41042321423020180001	2	8.42	1	34	3	1	1	37	3	6	1	3	1	1	3300	50	1	1	2	2			1		1		2	1	2	3	2	2	2	2	2	2	1	2	1	2	1	6	6				0		0
'41042321221120180003	1	7.82	1	28	4	3	1	29	4	5	3	2	1	3	2700	50	1	1	1	2			1		1		2	1	2	3	2	1	1	1	1	1	1	1	1	2	1	1	1	1		1	0		0
'41042321221120180001	2	7.43	1	31	3	1	1	30	3	1	1	3	1	1	2500	47	1	1	1	2			1		1		2	1	2	3	2	1	1	1	1	2	1	1	1	2	1	2	2	1		1	0		0
'41132110221720180007	1	7.69	1	26	3	1	1	32	3	5	1	3	1	1	3700	55	1	1	1	2			2	1	1		2	1	2	3	2	1	1	2	1	1	1	1	1	2	1	3	2	1		1	0		0
'41132110320620180008	1	8.09	1	31	3	1	1	32	3	9	1	3	1	1	4000	50	1	1	1	2			2	4	1		2	1	2	3	2	1	1	1	1	2	1	1	1	1	1	3	2				0		0
'41132130122120180002	2	7.53	1	31	3	5	1	31	3	1	1	3	5	1	3700	52	1	1	2	2			1		1		2	1	2	3	2	1	1	1	1	1	1	1	1	2	1	1	1	1		1	0		0
'41132110322420180005	1	7.89	1	23	3	1	1	32	4	3	1	3	1	1	3400	50	2	1	2	2			1		1		2	1	2	3	2	1	2	2	1	2	1	1	1	2	1	4	4	1		1	1		1
'41032620420020180007	1	7.17	1	30	3	1	1	31	6	7	1	3	1	1	3100	50	1	2	1	2			1		1		2	1	2	3	2	1	2	1	1	1	1	1	1	1	2	2	2	1		1	0		0
'41132130021920180005	1	8.05	1	32	4	1	1	35	3	9	1	4	1	2	3500	50	1	1	1	2			1		1		2	1	2	3	2	2	1	2	1	1	1	1	1	1	1	2	2				0		0
'41132130021020180001	2	8.32	1	30	3	1	1	30	3	1	1	3	1	1	2800	48	1	1	1	2			2	2	1		1	1	2	3	2	1	1	2	1	1	1	1	1	2	2	3	2				0		0
'41032620020020180006	1	7.36	1	30	4	1	1	29	3	7	1	4	1	1	3400	50	1	1	1	2			1		1		2	1	2	4	2	1	1	1	1	1	1	2	1	1	1	2	2	1		1	0		0
'41032620020020180007	1	7.66	1	45	2	1	1	47	3	7	1	2	1	1	2900	50	1	1	2	2			2	2	1		2	1	2	4	2	1	2	1	1	2	1	2	2	1	2	5	4	1		1	1		1
'41132131021020180003	1	8.25	1	37	3	1	1	37	3	9	1	3	1	1	3300	48	1	2	1	2			1		1		2	1	2	3	2	1	1	2	1	1	1	2	1	2	1	3	3				0		0
'41032620020820180008	2	7.82	1	32	2	1	1	47	3	9	1	2	1	1	3600	50	1	1	1	2			2	2	1		1	1	2	4	2	1	1	1	1	1	1	1	1	1	1	2	1	1		1	0		0
'41032620021020180010	1	8.09	1	29	3	1	1	37	3	9	1	3	1	1	3000	49.8	1	1	1	2			1		1		2	1	2	3	2	1	1	2	1	2	2	2	1	1	1	5	4	1		1	1		1
'41032620021020180017	1	6.44	1	45	2	1	1	46	3	9	1	2	1	2	3600	50.3	1	1	1	2			1		1		2	1	2	4	2	1	1	1	1	2	1	2	1	1	1	3	3	1		1	0		0
'41132411121220180013	2	7.63	1	19	4	1	1	21	5	3	1	4	1	1	3680	49	1	1	1	2			1		1		2	1	2	3	2	2	2	2	2	2	1	2	1	2	1	6	6	1		1	1		1
'43138211420720180054	2	7.43	1	34	3	1	1	34	4	1	1	3	1	1	2900	49	1	1	1	2			1		1		2	1	2	4	2	1	2	2	2	2	1	1	1	2	1	5	5	1		1	1		1
'41032510520020180015	1	8.25	1	21	3	1	1	21	3	9	1	3	1	1	3100	48	1	2	2	2			1		1		2	2	2	3	2	2	2	2	2	2	2	2	1	2	1	7	6	1		1	1		1
'43138210921720180018	1	6.15	1	30	4	1	1	34	3	4	1	4	1	1	3100	49	1	1	1	2			2	3	1		2	1	2	4	2	1	2	2	2	2	1	2	1	2	1	7	6	1		1	1		1
'43138210222420180045	2	7.43	1	28	3	1	1	25	3	9	1	3	1	1	3900	50	1	1	1	2			1		1		2	1	2	3	2	1	1	2	2	2	1	1	1	1	1	4	4	1		1	1		1
'43138210022820180056	1	7.89	1	20	4	1	1	25	4	3	1	4	1	1	2800	45	1	1	1	2			1		1		1	1	2	3	2	1	2	1	2	2	1	1	2	1	1	5	5	1		1	1		1
'43138210022820180057	1	8.61	1	25	5	1	1	27	4	5	1	5	1	1	3000	49	1	1	1	2			2	1	1		2	1	2	3	2	1	2	1	2	2	1	1	1	2	1	5	4				0		0
'43138210020120180016	2	8.35	1	21	4	3	1	22	5	9	1	4	3	1	3100	49	1	1	1	2			2	5	1		2	1	2	3	2	1	2	1	2	1	1	1	2	2	1	5	4				0		0
'14103420120220180006	1	8.94	1	20	3	1	1	26	3	1	1	3	1	1	3500	50	1	1	1	2			1		1		2	1	2	3	2	2	2	2	2	2	2	2	1	2	2	7	6	1		1	1		1
'14103420120220180002	1	7.92	1	30	3	1	1	30	4	1	1	3	1	1	2780	49	1	1	1	2			2	1	2	1	2	1	2	3	2	1	1	2	1	2	1	1	2	1	2	5	4	1		1	1		1
'14103420120220180010	2	8.98	1	29	4	1	1	29	4	1	1	4	1	1	2500	50	1	1	1	2			1		1		2	1	2	3	2	2	2	2	2	2	2	2	1	1	2	7	6	1		1	1		1
'14103420120220180011	2	8.98	1	29	4	1	1	29	4	1	1	4	1	1	2600	50	1	1	1	2			2	5	1		2	1	2	3	2	2	2	2	2	2	2	2	1	2	2	7	6	1		1	1		1
'41032821620220180020	1	6.74	1	32	5	1	1	34	3	9	1	5	1	1	3800	50	1	1	1	2			1		1		2	1	2	3	2	1	2	2	1	2	1	2	1	2	1	5	5	1		1	1		1
'14103420120320180001	1	7.17	1	28	3	1	1	29	3	1	3	3	1	3	2900	45	1	1	1	2			1		1		2	1	2	3	2	1	2	1	1	2	1	1	1	1	2	3	3	1		1	0		0
'14103420121020180007	2	8.68	1	25	2	1	1	27	3	1	3	2	1	3	3070	48	1	1	1	2			2	3	1		2	1	2	3	2	1	1	1	1	2	1	1	1	2	2	3	2	1		1	0		0
'41032810622520180018	2	6.74	1	25	3	1	1	27	3	9	1	3	1	1	2600	50	1	1	1	2			1		1		2	1	2	3	2	1	1	2	1	1	1	1	1	1	2	2	2	1		1	0		0
'14103410320920180011	1	7.04	1	27	3	1	1	28	3	1	1	3	1	1	3000	53	1	1	1	2			2	4	1		2	1	2	3	2	1	1	1	1	2	1	1	1	2	1	3	2	1		1	0		0
'14103410320920180016	1	8.94	1	27	4	1	1	30	5	1	1	4	1	1	4760	50	1	1	1	2			2	3	1		2	1	2	3	2	1	2	2	2	2	1	2	1	2	1	7	6	1		1	1		1
'14103410320920180010	2	8.94	1	31	3	1	1	31	4	1	1	3	1	1	3400	52	1	1	1	2			1		1		2	1	2	3	2	1	1	2	1	2	1	1	1	2	1	3	3	1		1	0		0
'41032810622920180011	2	8.65	1	28	3	1	1	30	3	9	1	3	1	1	3300	48	1	2	1	2			1		1		2	1	2	6	2	2	2	2	1	2	1	1	1	2	1	4	4				0		0
'41032821420320180019	1	8.32	1	25	3	1	1	26	3	9	1	3	1	1	2950	50	1	1	1	2			1		1		2	1	2	4	2	1	2	2	1	2	1	2	1	2	1	5	5				0		0
'41032821420320180017	2	8.68	1	28	3	1	1	30	3	9	1	3	1	1	2800	49	1	1	2	2			2	5	1		2	1	2	5	2	2	2	1	1	2	1	2	1	2	1	5	4				0		0
'14103410320020180019	1	8.84	1	24	3	1	1	23	3	1	1	3	1	1	3500	50	1	1	1	2			1		1		2	1	2	3	2	1	1	2	1	2	1	1	1	1	1	3	3	1		1	0		0
'14103410320020180021	1	7.73	1	31	3	1	1	30	3	1	1	3	1	1	2810	50	1	1	1	2			1		1		2	1	2	3	2	2	2	2	1	2	1	2	1	2	2	5	5	1		1	1		1
'14103410320020180004	2	7.46	1	30	2	1	1	32	2	1	3	2	1	3	3300	50	1	1	1	2			1		1		2	1	2	3	2	1	1	1	1	2	1	2	1	2	1	3	3	1		1	0		0
'14103410320020180007	2	8.32	1	24	5	1	1	26	4	1	1	5	1	1	3305	50	1	1	1	2			2	6	1		2	1	2	3	2	2	2	2	2	2	1	2	1	2	1	7	6	1		1	1		1
'14103410321220180003	2	7.27	1	38	2	1	1	41	2	1	1	2	1	1	3500	50	1	1	1	2			2	5	1		2	1	2	3	2	1	1	1	1	2	1	2	1	2	1	4	3	1		1	0		0
'43132211524620180005	1	8.42	1	28	3	6	1	38	2	6	1	3	6	1	3900	52	1	1	1	2			1		1		2	1	2	3	2	1	1	2	1	2	1	1	1	2	1	3	3	1		1	0		0
'43132211525020180012	2	7.4	1	24	3	1	1	28	4	1	1	3	1	1	3100	50	1	1	1	2			1		2	2	2	1	2	5	2	1	1	2	1	1	1	1	1	1	1	3	2	1		1	0		0
'41032810321320180010	2	7.53	1	24	3	1	1	25	4	9	1	3	1	1	3500	50	1	1	2	2			2	2	1		2	1	2	5	2	1	2	2	1	2	1	1	1	1	2	5	4	1		1	1		1
'43132210422420180019	1	8.09	1	30	4	6	1	31	4	6	1	4	6	1	3350	50	1	1	1	2			1		1		2	1	2	5	2	1	1	1	2	1	1	1	1	1	1	2	2	1		1	0		0
'41122410624420180001	1	7.36	1	31	3	1	1	30	4	5	1	3	1	1	3600	51	1	1	1	2			1		1		2	1	2	3	2	1	1	2	1	2	1	1	1	2	1	3	3	1		1	0		0
'43052310100120180044	2	8.84	1	24	3	5	1	30	3	5	1	3	5	2	3350	50	1	1	1	2			1		1		2	1	2	4	2	1	1	1	1	1	1	1	1	1	1	1	1				0		0
'43052310300220180018	1	6.71	1	26	3	1	1	28	3	6	1	3	1	1	3400	50	1	1	1	2			1		1		2	1	2	3	2	1	2	1	1	1	1	1	1	2	1	2	2	1		1	0		0
'43132210222820180014	2	8.12	1	26	3	1	1	29	3	7	1	3	1	1	3800	50	1	2	2	2			1		1		2	1	2	4	2	1	1	2	2	1	1	1	1	1	1	3	3	1		1	0		0
'43132210225120180013	2	7.96	1	24	4	1	1	24	4	5	1	4	1	1	3400	50	1	1	1	2			1		2	1	2	1	2	5	2	2	2	2	1	2	1	1	1	2	1	5	4	1		1	1		1
'43132220322320180008	1	7.73	1	36	5	9	1	41	5	2	1	5	9	1	3400	50	1	1	1	2			1		1		2	1	2	10	2	1	2	2	1	2	1	1	1	2	1	4	4	1		1	1		1
'43132220322320180009	2	8.12	1	40	4	9	1	40	5	9	3	2	9	2	3500	50	1	1	1	2			1		2	3	2	1	2	10	2	1	2	2	1	2	1	1	1	2	1	5	4	1		1	1		1
'43132210224220180016	1	7.89	1	26	5	6	1	28	5	6	1	5	6	1	2750	50	1	1	1	2			1		1		2	1	2	3	2	2	2	1	1	1	1	1	1	1	1	2	2	1		1	0		0
'43052310220520180005	2	8.12	1	31	3	1	1	33	3	5	1	3	1	1	3150	50	1	1	2	2			1		1		2	1	2	3	1	1	1	1	2	1	1	1	1	1	1	1	1				0		0
'41122410720820180001	1	8.32	1	35	3	5	1	36	3	5	1	3	5	1	3400	50	1	1	1	2			2	2	1		2	1	2	6	2	1	2	2	1	2	2	2	1	1	1	6	5				0		0
'41122420122320180001	1	7.5	1	30	2	1	1	33	2	1	1	2	1	1	3700	52	1	1	1	2			1		1		2	1	2	5	2	2	2	1	2	2	1	1	1	2	1	4	4	1		1	1		1
'41122420020020180001	2	8.58	1	34	3	1	1	35	4	6	1	3	1	1	3750	50	1	1	1	2			1		1		2	1	2	6	2	1	2	2	1	2	2	1	1	2	1	5	4				0		0
'41122420122720180001	2	7.66	1	33	4	1	1	30	4	1	1	4	1	2	3400	50	1	1	1	2			1		1		2	1	2	5	2	1	1	2	2	2	1	2	1	2	1	5	5	1		1	1		1
'42052810220320180010	1	7	1	34	3	1	1	35	4	9	1	3	1	1	2900	57	1	1	1	2			2	5	1		2	1	2	3	1	1	1	1	1	1	1	1	1	2	2	1		1		1	0		0
'42052810220320180013	2	7.07	1	28	4	1	1	33	4	3	1	4	1	1	4000	50	1	1	1	2			1		1		2	1	2	4	2	2	2	1	2	2	1	1	1	1	2	4	4	1		1	1		1
'41122420122220180002	1	8.02	1	27	3	1	1	29	3	6	1	3	1	1	2950	50	1	1	1	2			2	2	1		1	2	2	5	2	2	2	2	1	2	1	1	1	2	2	5	4				0		0
'41122420122220180001	2	7.56	1	21	4	1	1	22	4	3	1	4	1	1	3400	50	1	1	1	2			1		1		1	1	2	3	2	1	1	2	1	1	1	2	1	1	1	3	3	1		1	0		0
'43132210520720180001	2	6.81	1	19	3	9	1	32	3	9	1	3	9	1	3000	50	1	1	1	2			1		2	3	2	1	2	4	2	1	2	1	2	1	1	1	1	2	1	4	3	1		1	0		0
'41122410721320180002	1	8.22	1	30	3	1	1	29	3	9	1	3	1	1	3500	51	1	1	1	2			1		1		2	1	2	6	2	1	2	2	2	2	1	2	1	2	2	6	6				0		0
'43132210520220180001	1	8.38	1	28	2	6	1	29	3	6	1	2	6	1	3500	50	1	1	1	2			1		2	2	2	1	2	3	2	1	2	1	1	1	1	1	1	2	1	3	2	1		1	0		0
'43132210520220180002	1	7.96	1	30	3	6	1	37	4	3	1	3	6	1	2520	50	2	1	1	2			1		2	3	2	1	2	4	2	1	2	2	1	1	1	1	1	2	1	4	3	1		1	0		0
'43132210520220180018	2	8.75	1	27	4	1	1	27	4	6	1	4	1	1	3500	51	1	1	2	2			1		2	1	2	1	2	4	2	1	1	2	2	1	1	1	1	2	1	4	3	1		1	0		0
'42052820220220180018	2	8.22	15	27	5	9	1	34	3	9	1	5	9	1	2900	50	1	1	2	2			1		1		2	1	2	3	2	2	2	1	1	1	2	2	1	1	2	4	3	1		1	0		0
'43052820521420180001	1	8.25	1	28	5	3	1	26	3	9	1	5	3	1	3700	50	1	1	1	2			2	2	1		2	1	2	3	2	1	1	1	2	1	1	1	1	2	1	3	2				0		0
'43052820520620180001	1	7.86	1	34	3	6	1	35	3	6	1	3	6	1	3900	50	1	1	1	2			1		1		2	1	2	3	2	1	2	1	1	1	1	1	1	2	1	2	2	1		1	0		0
'43132210423020180010	1	7.53	1	35	3	6	1	45	6	2	1	3	6	1	3100	50	1	1	1	2			1		1		2	1	2	6	2	1	1	1	1	2	1	1	1	1	1	2	2	1		1	0		0
'43132210423020180013	1	6.58	1	28	4	1	1	28	4	6	1	4	1	1	3100	50	1	1	1	2			1		1		2	1	2	3	1	1	1	1	1	1	1	1	1	1	1			1		1	0		0
'43132210423020180009	1	8.84	1	36	5	2	1	35	5	2	1	5	2	1	3400	50	1	1	1	2			1		1		2	1	2	3	2	1	1	2	2	1	1	1	1	2	1	3	3	1		1	0		0
'42052810220120180005	2	6.18	15	31	6	2	15	30	5	9	1	6	2	1	2400	45	1	1	1	2			1		1		2	1	2	3	2	2	2	2	1	2	2	2	1	2	2	6	5	1		1	1		1
'42052810220120180008	2	6.38	1	35	3	6	15	35	3	6	1	3	6	1	3000	50	1	2	1	2			1		1		2	1	2	4	2	2	2	2	1	2	1	2	1	2	1	5	5	1		1	1		1
'42052810220120180015	2	7.79	1	25	5	1	1	25	3	7	1	5	1	1	2900	48	1	1	1	2			2	2	2	2	2	1	2	5	2	2	2	2	2	2	2	2	1	2	2	7	6	1		1	1		1
'41122410820020180001	1	6.61	1	33	4	1	1	34	4	5	1	4	1	1	4100	52	1	1	1	2			2	1	1		2	1	2	3	2	1	1	2	1	1	1	2	1	2	1	4	3	1		1	0		0
'41122410820020180002	2	8.61	1	27	6	3	1	30	6	3	3	6	1	3	3500	51	1	1	1	2			1		1		2	1	2	3	2	1	1	2	1	2	1	1	1	2	1	3	3				0		0
'14102820021120180010	2	8.48	1	37	3	6	1	42	3	6	1	3	6	1	3400	50	1	1	1	2			1		1		2	1	2	3	2	1	1	1	1	2	1	1	1	2	1	2	2	1		1	0		0
'41122410821220180001	2	8.52	1	28	3	1	1	31	3	6	1	3	1	1	2900	48	1	1	1	2			1		1		2	1	2	4	2	1	1	2	1	2	1	2	1	2	1	4	4				0		0
'14112610020220180252	1	8.98	1	31	3	1	1	33	3	5	1	3	1	1	3300	50	1	1	1	2			1		1		2	1	2	3	2	2	2	2	2	2	2	2	1	2	1	7	6	1		1	1		1
'42032111120320180015	1	8.94	1	27	3	1	1	29	3	9	1	3	1	1	3600	58	1	1	1	2			1		1		2	1	2	3	2	1	2	2	1	2	1	1	1	2	1	4	4	1		1	1		1
'42032111320020180018	1	7.36	1	27	6	3	1	27	4	5	1	6	3	1	3200	50	1	1	1	2			1		1		1	1	2	5	2	2	2	2	1	2	1	2	1	2	2	5	5	1		1	1		1
'42032111321320180008	1	7.46	1	23	3	1	1	24	4	7	1	3	1	1	3510	51	1	1	1	2			1		1		2	1	2	3	2	1	1	1	1	2	1	1	1	2	1	2	2	1		1	0		0
'42032111221320180026	1	8.84	1	40	4	1	1	39	4	3	1	4	1	1	3800	50	1	1	1	2			2	2	1		2	1	2	4	2	1	2	2	2	1	1	1	1	2	1	5	4	1		1	1		1
'42032111320020180019	1	8.75	1	31	3	1	1	32	3	3	1	3	1	1	3150	51	1	1	1	2			1		1		1	1	2	3	2	1	2	2	2	2	1	1	1	2	1	5	5	1		1	1		1
'42032111321220180013	2	8.35	1	37	4	1	1	37	4	9	1	4	1	1	4200	42	1	1	2	2			1		1		2	1	2	3	2	1	2	2	1	2	1	2	1	1	1	5	5	1		1	1		1
'42032111321320180007	2	7.46	1	38	3	9	1	36	3	9	1	3	9	1	2900	47	1	1	1	2			1		1		2	1	2	6	2	2	2	2	2	2	1	1	1	2	2	5	5	1		1	1		1
'43052820221320180001	1	7.13	1	30	3	6	1	29	3	6	1	3	6	1	3500	50	1	1	1	2			1		1		2	2	2	4	2	2	2	2	2	2	2	2	2	2	1	7	6	1		1	1		1
'43052820221320180004	2	8.22	1	29	3	6	1	31	3	6	1	3	6	1	3200	50	1	1	1	2			1		1		2	2	2	4	2	2	2	2	2	2	2	2	2	2	1	7	6				0		0
'14112620420820180050	1	8.55	1	25	3	1	1	27	4	9	1	3	1	1	3700	50	1	1	1	2			1		1		2	1	2	3	2	2	2	2	2	2	1	2	1	1	1	6	6	1		1	1		1
'43052820220320180004	2	6.9	1	35	3	6	1	35	3	6	1	3	6	1	2750	50	1	1	1	2			1		1		2	2	2	4	2	2	2	2	2	2	2	2	2	2	1	7	6	1		1	1		1
'43052820221420180003	2	8.71	1	26	3	6	1	27	3	6	1	3	6	1	3800	50	1	1	1	2			1		1		2	2	2	4	2	2	2	2	2	2	2	2	2	2	1	7	6				0		0
'14112620420120180082	2	8.42	1	29	3	1	1	31	4	9	1	3	1	1	3050	50	1	1	1	2			2	1	1		2	1	2	3	2	1	2	2	1	2	1	1	1	2	2	5	4	1		1	1		1
'42032510720220180013	1	6.81	1	30	2	1	1	28	2	3	1	2	1	4	3500	49	1	1	1	2			2	3	2	3	2	1	2	3	2	1	1	9	1	2	2	2	1	2	2	4	3	1		1	0		0
'42032510720220180017	1	7.13	1	27	5	9	1	28	3	7	1	5	9	1	3300	51	1	1	1	2			1		1		2	1	2	3	2	1	1	2	1	1	1	1	1	2	1	2	2	1		1	0		0
'42032510720220180003	2	7.4	1	34	2	1	1	37	2	3	1	2	1	1	4100	50	1	1	1	2			1		1		2	1	2	3	1	1	2	2	1	1	1	1	1	2	1	2	2	1		1	0		0
'42032510720220180018	2	6.41	1	24	4	9	1	30	5	3	1	4	9	1	2700	49	1	1	1	2			2	2	2	2	2	1	2	3	1	2	2	2	1	1	1	1	1	2	2	4	3	1		1	0		0
'42032510720120180037	1	6.64	1	35	3	9	1	34	3	9	1	3	9	1	3600	50	2	2	1	2			2	1	1		2	1	2	3	2	1	1	1	1	1	1	1	1	2	1	2	1	1		1	0		0
'42032510720120180029	2	8.84	1	37	4	9	1	35	4	9	3	1	9	3	4000	50	1	1	1	2			1		1		2	1	2	3	2	2	2	1	1	2	1	1	1	2	1	3	3	1		1	0		0
'42032510720120180017	2	7.56	1	25	3	9	1	29	3	9	1	3	9	1	3000	50	1	2	2	2			1		1		1	2	2	3	2	1	2	1	1	1	1	1	1	2	1	2	2	1		1	0		0
'43052820221920180001	1	8.68	1	32	3	6	1	32	3	6	1	3	6	1	3450	50	1	1	1	2			1		1		2	2	2	4	2	2	2	2	2	2	2	2	2	2	1	7	6				0		0
'43052820221920180002	1	8.05	1	29	3	6	1	27	3	6	1	3	6	1	3200	50	1	1	1	2			1		1		2	2	2	4	2	2	2	2	2	2	2	2	2	2	1	7	6				0		0
'43052820221920180003	2	6.58	1	16	3	6	1	23	3	6	1	3	6	1	3140	50	1	1	1	2			1		1		2	2	2	4	2	2	2	2	2	2	2	2	2	2	1	7	6	1		1	1		1
'43052820221920180004	2	8.38	1	28	3	6	1	28	3	6	1	3	6	1	3400	50	1	1	1	2			1		1		2	2	2	4	2	2	2	2	2	2	2	2	2	2	1	7	6				0		0
'42032510720020180032	2	7.69	1	33	2	9	1	36	2	9	1	2	9	1	2800	50	1	1	1	2			2	3	2	3	1	1	2	3	2	1	1	2	1	1	1	1	1	2	1	3	2	1		1	0		0
'43052820220720180002	1	7.82	1	24	3	6	1	28	3	6	1	3	6	1	2700	50	1	1	1	2			1		1		2	2	2	4	2	2	2	2	2	2	2	2	2	2	1	7	6	1		1	1		1
'43052820220720180001	1	7.53	1	40	3	6	1	39	3	6	1	3	6	1	3800	50	1	1	1	2			1		1		2	2	2	4	2	2	2	2	2	2	2	2	2	2	1	7	6	1		1	1		1
'43052820220720180003	2	7	1	29	3	6	1	29	3	6	1	3	6	1	2800	50	1	1	1	2			1		1		2	2	2	4	2	2	2	2	2	2	2	2	2	2	1	7	6	1		1	1		1
'43052820220720180004	2	7	1	29	3	6	1	29	3	6	1	3	6	1	2450	50	1	1	1	2			1		1		2	2	2	4	2	2	2	2	2	2	2	2	2	2	1	7	6	1		1	1		1
'42032510000820180007	1	8.75	1	34	4	1	1	37	5	3	1	4	1	1	6000	48	1	1	1	2			2	3	2	3	2	1	2	3	2	1	1	1	1	1	1	1	1	2	1	2	1	1		1	0		0
'42032510000820180008	2	8.75	1	34	4	1	1	37	5	3	1	4	1	1	3300	50	1	1	1	2			2	1	2	3	2	1	2	3	2	1	1	1	1	1	1	1	1	2	1	2	1	1		1	0		0
'14102820020520180007	1	7.69	1	23	3	1	1	25	3	9	1	3	1	1	3300	50	1	1	1	2			1		1		2	1	2	3	2	1	2	2	1	2	1	1	1	2	2	4	4	1		1	1		1
'42032510000920180014	1	8.25	1	30	4	6	1	34	4	6	1	4	6	1	3500	49	1	1	1	2			2	3	1		2	1	2	3	2	2	1	1	1	1	1	1	1	2	1	2	1	1		1	0		0
'42032510000920180011	2	8.09	1	39	3	6	1	41	4	5	1	3	6	3	2800	50	1	2	1	2			1		1		2	1	2	3	2	1	1	1	1	1	1	1	1	2	1	1	1	1		1	0		0
'42032510000920180002	2	8.42	1	39	3	1	1	39	4	9	1	3	1	1	3100	51	1	2	1	2			1		1		2	2	2	3	2	1	1	1	2	1	2	1	1	2	1	3	2	1		1	0		0
'42032510000920180009	2	7.43	1	25	3	6	1	31	3	6	1	3	6	1	3100	48	1	1	1	2			2	3	1		2	1	2	3	2	2	2	2	1	1	1	1	1	2	1	4	3	1		1	0		0
'43052810322320180001	1	7.73	1	39	3	1	1	39	2	1	1	3	1	1	2700	50	2	1	1	2			2	3	1		2	1	2	3	2	1	1	2	2	1	1	1	1	1	1	4	3	1		1	0		0
'14112610320020180109	2	8.25	1	27	3	1	1	30	3	6	1	3	1	1	2800	50	1	2	2	2			2	1	1		2	1	2	3	2	2	2	2	1	2	1	1	1	2	2	5	4	1		1	1		1
'14103210120220180003	2	8.94	1	31	4	1	1	32	6	4	1	4	1	1	3550	55	1	1	1	2			1		1		2	1	2	3	2	1	1	2	1	2	1	1	1	2	1	3	3	1		1	0		0
'14102810020020180001	2	8.25	1	33	6	2	1	37	6	2	1	6	2	1	3100	50	1	1	1	2			2	1	1		2	1	2	3	2	1	1	1	1	1	1	1	1	2	2	2	1	1		1	0		0
'14102810020520180010	1	8.81	1	24	5	2	1	28	5	2	1	5	2	1	3780	51	1	1	1	2			1		1		2	1	2	3	2	1	1	1	1	2	1	1	1	2	1	2	2	1		1	0		0
'14102810020120180015	2	8.19	1	38	3	1	1	42	5	2	1	3	1	1	2800	49	1	1	1	2			1		1		2	1	2	3	2	1	1	1	1	2	1	1	1	1	1	2	2	1		1	0		0
'42032510120220180037	1	8.84	1	31	4	1	1	36	6	3	1	4	1	1	3060	47	1	1	1	2			1		1		2	1	2	3	2	1	2	2	1	2	1	1	1	1	1	4	4	1		1	1		1
'14102810020220180008	2	8.19	1	40	5	2	1	42	5	2	1	5	2	1	3000	50	1	1	1	2			1		1		2	1	2	3	2	1	1	1	1	1	1	1	1	2	1	1	1	1		1	0		0
'14102810021220180001	1	7.4	1	30	3	1	1	33	3	9	1	3	1	1	4200	52	1	1	1	2			1		1		2	1	2	3	2	1	1	1	1	2	1	1	1	2	1	2	2	1		1	0		0
'42032510120420180006	1	8.55	1	26	3	1	1	32	3	3	1	3	1	1	3000	50	1	1	1	2			1		1		2	1	2	3	1	1	2	1	1	2	1	1	1	2	1	2	2	1		1	0		0
'14103220420320180010	2	8.78	1	29	3	1	1	33	3	3	1	3	1	1	3300	50	1	1	1	2			1		1		2	2	2	4	2	1	1	2	1	2	1	1	1	2	1	3	3	1		1	0		0
'14103210020020180009	2	7.33	1	27	2	1	1	30	3	1	1	2	1	1	2300	48	1	1	1	2			1		1		2	1	2	4	2	1	1	1	1	2	1	1	2	1	1	3	3	1		1	0		0
'14102820020020180003	1	7.07	1	30	3	6	1	33	3	6	1	3	6	1	2400	47	1	1	2	2			1		1		2	1	2	3	2	1	1	1	1	2	1	1	1	2	1	2	2	1		1	0		0
'14102820020020180004	2	6.54	1	28	3	1	1	31	3	9	1	3	1	1	2500	45	1	1	1	2			1		1		2	1	2	3	2	1	1	1	1	1	1	1	1	2	1	1	1	1		1	0		0
'14102820320320180008	1	8.28	1	39	3	1	1	40	3	9	1	3	1	1	2350	48	1	1	1	2			1		1		2	1	2	3	2	1	2	2	1	2	1	1	1	2	1	4	4	1		1	1		1
'14102820320320180005	2	8.15	1	27	3	1	1	25	3	1	1	3	1	1	2230	46	2	1	1	2			1		1		2	1	2	3	2	1	1	1	1	2	1	1	1	1	1	2	2	1		1	0		0
'42032510420020180046	1	8.84	1	26	3	6	1	27	3	6	1	3	6	1	3100	48	1	1	1	2			1		1		1	1	2	3	2	1	1	1	1	1	1	1	1	2	1	1	1	1		1	0		0
'42032510420020180015	2	8.28	1	22	3	1	1	26	4	9	1	3	1	1	3600	49	1	1	1	2			2	3	1		2	1	2	3	2	1	1	2	2	2	1	1	1	1	1	5	4	1		1	1		1
'14103220021420180003	1	8.19	1	26	5	9	1	26	5	9	1	5	9	2	2750	50	1	1	1	2			1		1		2	1	2	4	2	1	2	2	1	2	1	1	1	2	2	4	4	1		1	1		1
'14103220120020180003	2	8.35	1	30	3	1	1	30	3	2	1	3	1	1	2600	50	1	1	1	2			1		1		2	1	2	4	2	2	2	2	2	2	1	2	2	1	1	6	6	1		1	1		1
'14103220120620180006	1	8.65	1	25	6	1	1	28	3	9	1	6	1	1	2900	50	1	2	1	2			1		1		2	1	2	3	2	1	2	1	1	2	1	1	1	2	1	3	3	1		1	0		0
'42032511020020180013	1	6.71	1	31	2	1	1	35	3	3	1	2	1	1	3500	50	1	2	2	2			1		1		2	1	2	3	2	1	1	1	1	1	1	1	1	1	1	1	1	1		1	0		0
'42032511020020180014	2	7.66	1	39	3	6	1	42	3	9	1	3	6	1	4200	50	1	1	2	2			1		1		2	1	2	3	1	1	1	1	1	1	1	1	1	2	1			1		1	0		0
'42032110000220180015	1	7.73	1	34	4	9	1	34	6	9	1	4	9	1	3500	57	1	1	1	2			2	3	2	1	1	1	2	6	2	2	1	1	1	1	1	1	1	2	2	2	1	1		1	0		0
'42032110000620180013	2	7.04	1	37	4	3	1	39	4	9	3	1	1	3	3600	51	1	1	1	2			2	4	2	2	2	1	2	6	2	2	2	2	1	2	1	1	1	2	1	5	4	1		1	1		1
'14103220120420180009	2	6.54	1	32	6	2	1	36	5	9	1	6	2	1	3500	50	1	1	1	2			1		1		2	1	2	4	2	1	1	1	1	2	1	1	1	2	1	2	2	1		1	0		0
'42032110521120180029	2	8.94	1	31	2	1	1	34	3	7	1	2	1	1	3500	51	1	1	1	2			1		1		2	1	2	3	2	2	1	1	2	2	1	1	1	2	1	3	3	1		1	0		0
'50023710723220180015	1	8.38	1	17	3	1	1	22	3	3	1	3	1	1	2550	50	1	1	1	2			1		1		2	1	2	3	2	2	2	2	2	1	1	2	1	1	1	5	5				0		0
'42032110520020180004	1	6.35	1	23	3	1	1	26	3	3	1	3	1	1	2600		1	1	1	2			1		1		1	1	2	3	2	1	1	1	1	1	1	1	1	1	1	1	1	1		1	0		0
'50023710900120180021	1	8.09	1	46	3	9	1	47	3	9	1	3	9	1	3350	50	1	1	1	2			2	3	1		1	1	2	3	2	1	2	1	1	2	1	2	1	1	1	5	4				0		0
'50023710900120180002	2	8.88	1	36	6	1	1	44	4	9	1	6	1	1	3300	50.1	1	1	1	2			1		1		2	1	2	3	2	2	2	2	1	2	1	1	1	1	1	4	4				0		0
'43122610520320180017	1	8.45	6	23	3	9	6	25	3	9	3	1	1	3	3200	50	1	1	1	2			1		1		2	1	2	3	2	1	1	1	1	2	1	1	1	2	1	2	2				0		0
'43122621520220180012	1	6.08	1	29	2	1	6	29	3	6	1	2	1	1	3250	50	1	2	1	2			1		1		2	1	2	4	2	1	1	2	1	1	1	1	1	2	1	2	2	1		1	0		0
'43122621520520180013	1	6.48	6	29	4	1	6	22	3	6	1	4	1	1	2850	50	1	1	1	2			1		1		2	1	2	3	2	1	1	1	1	2	1	1	1	2	2	2	2	1		1	0		0
'50023710920020180003	2	7.69	1	26	3	1	1	30	3	3	1	3	1	1	3400	50	1	1	1	2			1		1		1	1	2	3	2	2	1	1	1	1	1	1	1	1	1	1	1	1		1	0		0
'50023700101020180004	1	8.78	1	26	4	1	1	26	3	3	1	4	1	1	3050	50	1	2	1	2			1		1		2	1	2	3	2	1	2	1	1	2	1	1	1	1	1	3	3				0		0
'50023700101020180006	2	6.48	1	27	2	5	1	30	3	5	1	2	5	1	3000	50	1	1	1	2			1		1		2	1	2	3	2	2	1	1	1	2	1	1	1	1	1	2	2	1		1	0		0
'50023700101020180007	2	8.19	1	25	2	1	1	26	2	1	1	2	1	1	3010	50	1	1	1	2			1		1		1	1	2	3	2	1	2	2	2	1	1	1	1	1	1	4	4				0		0
'50023700101120180009	1	8.15	1	28	4	1	1	37	6	4	1	4	1	1	4000	50	1	1	1	2			1		1		2	1	2	3	2	2	2	2	1	2	1	1	1	1	1	4	4				0		0
'42280110120020180004	1	7.79	14	27	3	9	15	31	3	6	1	3	9	1	2800	48	1	1	1	2			1		1		2	1	2	3	2	1	1	1	2	1	1	1	1	1	1	2	2	1		1	0		0
'50023710922720180008	1	8.28	1	24	6	1	1	29	4	1	1	6	1	1	2770	50	1	1	1	2			2	4	1		1	1	2	3	2	2	1	1	1	1	1	1	1	1	1	2	1				0		0
'50023710920520180008	2	8.32	1	26	3	1	1	36	3	5	1	3	1	1	3550	51	1	1	1	2			1		1		2	1	2	4	2	1	2	2	1	1	1	1	1	1	2	3	3				0		0
'43122810120820180048	2	7.96	1	21	3	1	1	34	4	5	1	3	1	1	3450	50	1	1	1	2			1		1		2	1	2	3	2	1	1	1	1	1	1	1	1	2	1	1	1	1		1	0		0
'50023710324420180008	2	6.84	1	30	3	1	1	32	2	5	1	3	1	1	3000	47	1	1	1	2			1		1		1	1	2	3	1	1	2	2	1	2	1	1	1	1	2	3	3	1		1	0		0
'50023711021520180001	1	7.3	1	23	4	1	1	25	3	3	1	4	1	1	3250	50	1	1	1	2			1		1		2	1	2	3	2	1	1	1	1	1	1	1	1	1	1	1	1	1		1	0		0
'50023711021520180007	1	6.71	1	22	4	6	1	27	4	6	1	4	6	1	3750	50	1	1	1	2			1		1		2	1	2	3	2	1	1	1	1	2	1	1	1	1	1	2	2	1		1	0		0
'43122610220120180012	2	6.97	6	29	3	1	6	35	3	6	1	3	1	1	2900	50	1	1	1	2			1		1		1	1	2	3	2	1	1	1	1	1	1	1	1	1	1	1	1	1		1	0		0
'43122820220520180044	1	8.91	12	26	4	1	12	28	4	5	1	4	1	1	3230	51	1	1	1	2			1		1		2	1	2	3	1	1	2	1	1	1	1	1	1	2	2	1	1				0		0
'43122610220320180016	1	7.13	6	33	5	5	6	35	5	5	1	5	5	1	3300	50	1	1	1	2			2	4	1		2	1	2	3	2	1	1	2	2	2	1	1	1	2	1	5	4	1		1	1		1
'43122810020020180087	1	8.75	1	28	4	1	1	42	5	4	1	4	1	1	3550	50	1	1	1	2			1		1		2	1	2	5	2	1	2	1	1	2	1	1	1	2	2	3	3				0		0
'43122810020020180084	2	7.4	12	30	4	1	1	30	4	6	1	4	1	1	2900	50	1	1	1	2			1		1		2	1	2	5	2	1	2	2	2	1	1	1	1	2	2	4	4	1		1	1		1
'43122810021420180058	1	7.4	1	25	3	5	1	35	3	5	1	3	5	1	4050	52	1	1	1	2			2	2	1		2	1	2	3	2	1	1	1	2	2	1	1	1	2	2	4	3	1		1	0		0
'43122810020420180031	2	6.9	12	23	4	1	1	26	3	3	1	4	1	1	2700	50	1	1	1	2			2	1	1		2	1	2	5	2	1	2	2	2	2	1	1	1	2	2	6	5	1		1	1		1
'43122620920420180013	1	8.98	6	32	3	6	6	34	3	6	1	3	6	1	3200	50	1	1	1	2			2	4	1		1	1	2	3	2	1	1	2	1	2	1	1	1	2	1	4	3				0		0
'42280120000120180057	1	8.15	1	33	3	1	1	33	3	9	1	3	1	1	2950	50	1	1	1	2			2	2	1		2	1	2	3	2	1	2	2	1	2	1	1	1	2	1	5	4	1		1	1		1
'42280120000120180033	1	6.87	1	36	3	1	1	39	4	5	1	3	1	1	4350	50	1	1	1	2			1		1		2	1	2	3	2	1	2	1	1	1	1	1	1	2	1	2	2	1		1	0		0
'43122620220220180005	1	8.22	6	21	3	1	6	20	3	5	1	3	1	1	3300	50	1	1	2	2			2	2	1		2	1	2	4	2	1	1	2	2	1	1	1	1	2	2	4	3				0		0
'43122620920320180009	2	8.09	6	26	3	1	6	33	3	6	1	3	1	1	2800	50	1	1	1	2			1		1		2	1	2	4	2	1	2	2	2	2	1	1	1	2	1	5	5				0		0
'43122620221120180008	1	7.04	6	30	4	1	6	36	4	6	1	4	1	1	3000	50	1	1	1	2			2	2	1		2	1	2	4	2	1	1	2	1	1	1	1	1	1	1	3	2	1		1	0		0
'43122620220820180006	2	6.12	6	38	2	1	1	29	2	6	1	2	1	1	3200	50	1	1	1	2			1		1		2	1	2	4	2	1	2	1	1	1	1	1	1	1	1	2	2	1		1	0		0
'43122821520120180019	1	8.94	14	22	3	1	6	29	3	7	1	3	1	1	2800		1	1	1	2			1		1		2	1	2	3	2	1	1	1	2	1	1	1	1	2	2	2	2				0		0
'43122821520120180022	2	8.94	12	29	4	1	12	34	4	9	1	4	1	1	3200	52	1	1	1	2			1		1		2	1	2	3	2	1	2	2	2	2	1	1	1	2	2	5	5				0		0
'43122821520120180021	2	7.46	6	25	4	1	6	32	3	9	1	4	1	1	2600	50	1	1	1	2			1		1		2	1	2	3	2	1	1	2	1	1	1	1	1	1	1	2	2	1		1	0		0
'42280100100220180022	1	8.84	1	28	5	5	1	27	5	5	1	5	5	1	3410	50	1	1	1	2			2	1	1		2	1	2	3	2	1	2	2	1	1	1	1	1	1	2	4	3	1		1	0		0
'43122710620220180010	1	6.61	12	35	3	1	12	37	4	9	1	3	1	1	2950	49	1	1	1	2			2	3	1		2	1	2	6	2	1	2	2	2	1	1	2	1	1	1	6	5	1		1	1		1
'43122710620120180009	1	8.91	1	16	2	1	12	30	3	9	1	2	1	1	3000	50	1	1	2	2			1		1		2	1	2	4	2	1	1	1	2	2	1	2	1	1	1	4	4				0		0
'43122710620120180006	2	7.4	12	33	3	1	12	27	3	9	1	3	1	1	3300	50	1	1	1	2			2	2	1		2	1	2	3	2	2	1	1	1	2	1	1	1	1	2	3	2	1		1	0		0
'43122710620120180011	2	7.96	12	25	5	9	12	30	3	9	1	5	9	1	3300	50	2	1	1	2			2	3	1		2	1	2	3	2	2	2	2	2	2	1	1	2	2	2	7	6	1		1	1		1
'42280120800120180029	1	6.77	1	20	4	1	15	30	3	3	1	4	1	1	2840	49	1	1	1	2			2	2	1		2	1	2	4	2	1	1	2	2	1	1	1	1	1	2	4	3	1		1	0		0
'42280120800120180024	1	7.82	1	32	3	1	15	31	3	9	1	3	1	1	3100	50	1	2	1	2			1		1		2	1	2	3	2	1	1	1	1	2	1	1	1	1	1	2	2	1		1	0		0
'42280120800120180067	2	8.98	15	30	3	1	15	36	3	3	1	3	1	1	3400	50	1	1	1	2			1		1		2	1	2	4	2	2	1	2	2	1	1	1	1	1	1	3	3	1		1	0		0
'43122720320220180002	2	6.02	1	36	3	1	12	43	3	3	1	3	1	1	3100	49	1	1	2	2			1		1		2	1	2	3	2	1	2	2	2	1	1	1	1	1	1	4	4	1		1	1		1
'43122720320720180008	2	6.54	12	37	3	1	12	33	3	1	1	3	1	1	3700	48	1	1	1	2			2	4	1		2	1	2	3	2	1	1	1	2	2	1	1	1	1	1	4	3	1		1	0		0
'43122720321120180010	1	6.67	1	26	2	1	12	34	3	3	1	2	1	1	2700	42	2	1	1	2			1		1		2	1	2	3	2	1	1	1	1	2	1	2	1	2	1	3	3	1		1	0		0
'42280210525520180007	1	7.82	1	23	5	2	1	26	3	5	1	5	2	1	3100	50	1	1	1	2			1	0	1		2	1	2	3	2	1	1	1	1	1	1	1	1	1	1	1	1	1		1	0		0
'42280210525520180012	1	8.75	1	26	3	1	6	26	3	9	1	3	1	2	3400	50	1	1	1	2			1	0	1		2	1	2	3	2	2	1	2	1	1	1	1	1	1	2	2	2	1		1	0		0
'42280210525520180009	2	6.58	15	35	3	1	15	34	4	9	1	3	1	1	3450	46	1	1	1	2			1	0	1		2	1	2	3	2	1	1	2	1	2	1	1	1	1	1	3	3	1		1	0		0
'43122720321020180010	1	6.58	1	23	3	1	12	24	3	9	1	3	1	1	3500	48	1	1	2	2			1		1		2	1	2	3	2	1	2	2	2	1	1	1	1	1	1	4	4	1		1	1		1
'43122710520920180007	2	7.07	18	31	2	9	12	32	3	9	1	2	9	1	2800	50	1	1	1	2			2	2	1		2	1	2	3	2	1	2	1	2	1	1	1	1	2	2	4	3	1		1	0		0
'43122710520920180010	2	6.12	1	24	3	1	12	30	3	9	1	3	1	1	3600	50	1	1	1	2			1		1		2	1	2	3	2	2	1	1	2	2	1	1	1	1	2	3	3	1		1	0		0
'43122710520920180002	2	8.84	12	22	3	1	12	27	3	3	1	3	1	1	3900	50	1	2	1	2			1		2	1	2	2	2	3	2	1	2	1	1	1	2	1	1	1	1	3	2				0		0
'43122710320620180007	2	7.17	12	33	3	1	12	35	3	9	1	3	1	1	3100	49	1	1	1	2			1		1		2	1	2	3	2	1	1	1	2	2	1	1	1	1	1	3	3	1		1	0		0
'42280210623920180006	2	7.5	15	23	4	1	1	25	3	6	1	4	1	1	3200	49	1	1	1	2			1		1		1	1	2	3	1	1	1	1	1	1	1	1	1	1	1			1		1	0		0
'42280210623920180020	2	7.33	15	32	4	1	15	37	3	6	1	4	1	1	2650	48	1	1	1	2			1		1		2	1	2	3	2	1	1	2	1	1	1	1	1	1	1	2	2	1		1	0		0
'42280210623820180022	2	6.84	1	25	3	1	6	30	3	3	1	3	1	1	3100	48	1	1	1	2			1	0	1		2	1	2	3	1	1	1	1	2	1	1	1	2	1	1	2	2	1		1	0		0
'42280210623820180038	2	6.18	17	25	3	1	6	31	3	6	1	3	1	1	2540	50	1	2	1	2			1		1		2	1	2	3	2	1	1	1	1	1	1	1	1	1	1	1	1	1		1	0		0
'42280210623820180031	2	7.5	1	32	3	1	1	33	4	2	1	3	1	1	2250	50	1	1	1	2			1		1		2	1	2	3	2	1	1	1	1	1	1	1	1	1	1	1	1	1		1	0		0
'42280210623820180034	2	8.09	15	28	3	1	15	29	4	7	1	3	1	1	3200	50	1	2	1	2			1		1		2	1	2	3	2	1	2	2	1	1	1	1	1	1	1	3	3	1		1	0		0
'42280210623820180016	2	8.45	15	40	4	9	5	41	4	9	1	4	9	1	3400	50	1	1	1	2			2	2	1		2	1	2	3	2	1	1	2	1	1	1	1	1	2	2	3	2	1		1	0		0
'52062110320220180002	2	7.56	15	26	3	1	15	28	3	7	1	3	1	1	2530	46	2	1	1	2			1		1		2	2	2	3	2	1	1	2	2	1	1	1	1	2	1	3	3	1		1	0		0
'52062110400120180009	2	7.73	1	17	3	6	15	22	3	6	1	3	6	1	2500	42	1	1	1	2			1		1		2	2	2	4	2	2	2	2	1	2	1	2	1	1	1	5	5	1		1	1		1
'52062110220520180002	2	7.3	12	36	1	1	15	42	4	7	1	1	1	1	3300	49.5	1	1	1	2			1		1		1	1	2	3	2	1	1	1	1	1	1	1	1	2	2	1	1	1		1	0		0
'52062110220720180002	2	7.43	1	36	3	1	15	36	3	7	1	3	1	1	3450	50	1	1	1	2			1		1		2	2	2	3	2	1	1	2	2	2	1	1	1	2	1	4	4	1		1	1		1
'50011400400220180011	1	7.76	1	23	3	5	15	27	4	9	3	1	1	3	3150	50	1	1	1	2			2	3	1		2	1	2	3	2	2	1	2	1	1	1	1	1	2	1	3	2	1		1	0		0
'50011400400220180004	2	8.81	15	28	4	1	15	26	4	1	1	4	1	1	1600	47	2	1	1	2			1		1		1	1	2	3	2	1	1	2	1	1	1	1	1	2	1	2	2	1		1	0		0
'50011400600520180003	2	8.28	15	38	5	3	1	42	5	3	1	5	3	1	3600	49	1	1	1	2			1		1		2	1	2	3	2	1	1	1	1	2	1	1	1	2	1	2	2	1		1	0		0
'50011400600220180017	2	8.52	15	18	4	1	15	20	3	1	1	4	1	1	2900	50	1	1	1	2			1		1		2	1	2	3	2	1	1	1	1	1	1	1	1	2	1	1	1	1		1	0		0
'50011400600320180010	1	6.28	6	31	3	1	6	36	3	3	1	3	1	1	3300	50	1	1	1	2			1		2	1	2	1	2	3	2	1	1	1	1	1	1	1	1	2	1	2	1	1		1	0		0
'50011400600320180018	1	8.75	15	34	2	1	15	33	2	7	1	2	1	1	3300	50	1	1	2	2			2	1	1		2	1	2	3	2	1	2	2	1	2	1	1	1	2	1	5	4	1		1	1		1
'52062110200120180016	1	7.07	1	30	4	1	6	34	3	6	1	4	1	1	3610	50	1	1	1	2			1		1		2	2	2	3	2	1	2	2	2	1	1	2	1	2	1	5	5	1		1	1		1
'52062110420420180001	1	7.82	1	28	2	1	15	33	2	6	1	2	1	1	3300	50	1	1	1	2			2	4	1		2	1	2	3	2	2	1	1	1	1	1	2	1	2	1	3	2	1		1	0		0
'52062110220220180008	2	7.96	15	24	3	1	15	26	3	1	1	3	1	1	2800	49	1	1	1	2			1		1		2	1	2	3	2	1	2	1	2	1	1	1	1	1	2	3	3	1		1	0		0
'50023500200820180032	2	8.19	1	25	5	5	1	30	4	5	1	5	5	1	3350		1	1	1	2			1		1		2	1	2	3	2	1	2	1	1	1	1	1	1	1	1	2	2				0		0
'45012510220820180034	2	7.36	14	30	4	1	14	30	3	1	1	4	1	1	3140	52	1	1	1	2			1		1		1	1	2	3	2	1	1	1	1	1	1	1	1	2	1	1	1	1		1	0		0
'45012510220820180038	2	7.96	14	27	3	1	14	34	3	1	1	3	1	1	2905	49	1	1	1	2			1		1		2	1	2	3	2	2	1	2	1	2	1	1	1	2	1	3	3	1		1	0		0
'50023500200720180049	1	7.66	1	24	5	1	1	30	5	5	1	5	1	1	3600	50	1	1	1	2			2	2	1		2	1	2	5	2	1	2	2	1	1	1	1	2	1	1	5	4	1		1	1		1
'50023500200720180045	2	8.78	1	30	4	1	1	30	4	5	1	4	1	1	3100	52	1	2	2	2			2	1	1		2	1	2	3	2	1	2	1	1	1	1	1	1	1	1	3	2				0		0
'50023500200720180048	2	8.52	1	29	3	1	1	34	3	5	1	3	1	1	3700		1	1	1	2			1		1		2	1	2	5	2	1	2	2	2	1	1	1	1	1	1	4	4				0		0
'50023500200720180050	2	7.4	1	31	3	1	1	36	4	5	1	3	1	1	3750	50	1	1	1	2			1		1		2	1	2	5	2	1	1	1	2	1	1	2	1	1	1	3	3	1		1	0		0
'52062110121320180009	2	7.5	12	37	4	1	1	38	2	3	1	4	1	1	2900	50	1	1	1	2			1		1		2	1	2	3	2	1	2	2	2	1	1	1	1	1	1	4	4	1		1	1		1
'45012510500120180024	1	7.36	1	30	4	1	14	30	3	1	1	4	1	1	3480	51	1	1	1	2			1		2	2	2	1	2	3	2	1	2	2	2	2	1	2	1	1	1	7	6	1		1	1		1
'45012510220420180052	2	7.04	1	27	6	3	14	36	6	3	1	6	3	1	3050	49	1	2	1	2			2	3	2	2	2	2	2	3	2	2	2	2	2	2	1	1	2	2	1	7	6	1		1	1		1
'45012510421220180046	1	8.65	14	39	3	9	14	46	3	9	1	3	9	1	3040	50	1	1	1	2			1		1		2	1	2	4	2	2	2	2	2	2	1	2	1	2	2	6	6				0		0
'50022900300520180016	1	7.63	1	34	3	1	1	36	2	9	1	3	1	1	3300	50	1	1	1	2			2	1	1		2	1	2	3	2	1	2	1	1	2	1	1	1	1	1	4	3	1		1	0		0
'50022900300120180043	2	8.65	1	20	3	1	1	27	4	9	1	3	1	1	3100	49	1	1	1	2			2	2	1		1	1	2	3	1	1	1	1	1	1	1	1	1	1	1	1
'50022900400420180033	2	7.56	1	30	4	1	1	31	2	9	1	4	1	1	3200	50	1	1	1	2			1		1		1	1	2	3	2	1	1	1	1	1	1	1	1	1	1	1	1	1		1	0		0
'50022900100120180014	1	7.07	1	24	4	5	1	27	4	5	1	4	5	1	3600	50	1	1	1	2			1		1		2	1	2	4	2	1	1	1	1	2	1	1	1	1	2	2	2	1		1	0		0
'45012510200120180030	2	7.2	14	37	3	1	14	41	3	1	1	3	1	1	3210	50	1	1	1	2			1		1		2	1	2	4	2	1	2	2	2	2	1	1	1	2	1	5	5	1		1	1		1
'50022900200220180009	1	7.5	1	21	3	1	1	25	3	9	1	3	1	1	3500	50	1	1	2	2			1		1		2	1	2	3	2	1	2	2	2	2	1	1	1	1	1	5	5	1		1	1		1
'52062110121720180008	1	6.97	6	28	3	1	15	26	4	7	1	3	1	1	3300	50	1	1	1	2			1		1		2	1	2	3	2	1	2	2	1	1	1	2	1	1	2	4	4	1		1	1		1
'52062120221420180005	2	6.31	6	22	2	1	6	32	3	6	1	2	1	1	3050	50	1	2	1	2			1		1		2	1	2	3	2	1	1	2	2	1	1	2	1	1	1	4	4	1		1	1		1
'52062120220620180006	1	8.28	6	22	4	1	1	29	3	3	1	4	1	1	3750	52	1	1	1	2			1		1		2	1	2	3	2	1	1	1	1	1	1	2	1	1	1	2	2				0		0
'45012520420820180042	1	8.75	14	35	3	6	1	35	3	6	1	3	6	1	3235	50	1	1	1	2			1		1		2	1	2	3	2	1	1	1	2	1	1	1	1	2	2	2	2	1		1	0		0
'45012510000220180003	2	7.99	14	29	4	9	16	28	4	9	1	4	9	1	3470	51	1	1	1	2			2	2	1		2	1	2	4	2	2	2	2	2	2	1	1	1	2	1	6	5	1		1	1		1
'45012510000220180010	2	7.07	14	32	6	2	14	30	6	2	1	6	2	1	3100	49	1	1	2	2			2		1		2	1	2	4	2	2	2	2	2	2	1	2	1	2	1	7	6	1		1	1		1
'52062120220120180026	1	7.2	15	24	4	1	1	25	3	9	1	4	1	3	3000	50	1	1	1	2			1		1		2	1	2	3	2	1	1	1	1	1	1	1	1	2	1	1	1	1		1	0		0
'52062110120720180006	1	6.81	6	39	3	1	1	40	3	1	1	3	1	1	3800	50	1	1	1	2			2	3	1		2	1	2	3	2	1	1	2	1	2	1	1	1	2	2	4	3	1		1	0		0
'45012520500120180002	1	8.65	14	30	3	6	16	32	3	6	1	3	6	1	2950	49	1	1	1	2			2	2	1		2	1	2	3	1	1	1	1	1	1	1	1	1	2	1	1
'45012520500120180006	1	6.54	14	28	4	9	14	28	4	9	1	4	9	1	3610	51	1	1	1	2			1		1		2	1	2	3	2	1	2	2	2	1	1	1	1	2	2	4	4	1		1	1		1
'45012520500120180027	2	8.09	16	30	3	9	14	38	3	9	1	3	9	1	3980	53	1	2	1	2			2	2	1		2	1	2	4	2	1	2	1	2	1	1	1	1	1	1	4	3				0		0
'45012520500120180022	2	7.99	14	30	2	9	14	31	2	9	1	2	9	1	3670	52	1	1	1	2			1		1		2	1	2	3	2	2	2	2	2	2	1	2	1	2	1	6	6	1		1	1		1
'50023710300220180003	2	7.4	1	26	3	1	1	25	3	3	1	3	1	1	3210	50	1	1	1	2			2	1	1		1	1	2	3	2	1	1	2	2	1	1	1	1	1	1	4	3	1		1	0		0
'52263020088820180002	1	7.63	6	31	3	1	6	35	3	1	1	3	1	1	3400	50	1	1	1	2			1		1		2	1	2	4	2	1	2	2	2	2	1	1	1	2	2	5	5	1		1	1		1
'52263020089020180001	1	8.25	6	25	3	1	6	30	3	1	1	3	1	1	3250	47	1	1	1	2			1		1		2	1	2	3	2	1	1	2	2	1	1	1	1	2	1	3	3				0		0
'52263020087820180001	2	6.54	6	28	6	3	6	31	6	3	3	6	3	1	3200	50	1	1	1	2			1		1		2	1	2	5	2	1	1	1	1	1	1	1	1	2	1	1	1	1		1	0		0
'52263020088220180001	2	8.98	6	17	3	1	6	31	3	1	1	3	1	1	2800	48	1	1	1	2			1		1		2	1	2	4	2	1	2	2	1	1	1	1	1	2	1	3	3				0		0
'52263020089120180001	2	8.15	6	18	2	1	6	34	3	6	1	2	1	1	2700	47	1	1	1	2			1		1		2	1	2	4	2	1	2	1	2	1	1	1	1	2	1	3	3				0		0
'52263020088320180001	2	7.79	12	29	6	3	6	30	6	3	1	6	3	1	3400	50	1	1	1	2			1		1		2	1	2	5	1	1	2	2	2	2	1	1	1	2	1	4	4	1		1	1		1
'50024010640020180015	1	8.12	15	31	3	1	15	34	3	5	1	3	1	1	3000	50	1	1	1	2			1		1		2	1	2	3	2	2	1	2	1	2	1	2	1	2	1	4	4	1		1	1		1
'52263010189620180003	1	7.07	6	36	3	1	6	38	5	2	1	3	1	1	3150		1	1	1	2			2	1	1		2	1	2	3	2	1	1	1	2	1	1	1	1	1	1	3	2	1		1	0		0
'52263010189620180004	1	6.28	6	25	3	1	6	28	3	9	1	3	1	1	2560	49	1	1	1	2			1		1		2	2	2	6	2	1	1	1	1	1	1	2	1	2	2	2	2	1		1	0		0
'52263010199620180004	1	8.55	1	23	3	1	6	25	3	9	1	3	1	1	3200	52	1	2	1	2			1		1		2	1	2	3	2	1	1	2	2	1	1	2	1	1	1	4	4				0		0
'52263010189720180001	1	8.22	6	24	3	1	6	28	3	1	1	3	1	1	3350	48	1	1	2	2			2	2	1		2	1	2	3	2	1	1	1	1	1	1	1	1	1	1	2	1				0		0
'52263010189920180009	2	6.77	6	28	5	1	6	29	3	1	1	5	1	1	3350	50	1	1	2	2			2	2	1		2	2	2	4	2	1	2	2	2	2	2	1	1	2	1	6	5	1		1	1		1
'52263010000220180015	2	8.05	6	35	2	1	6	45	2	2	1	2	1	1	3500		1	1	1	2			1		1		2	1	2	3	2	1	1	2	2	1	1	1	1	2	2	3	3				0		0
'52263010000220180006	2	8.42	6	27	3	1	6	32	3	1	1	3	1	1	2350	43	2	1	1	2			2	4	1		2	1	2	3	2	1	2	1	2	1	1	1	1	2	2	4	3				0		0
'52263010000220180007	2	8.42	6	27	3	1	6	32	3	1	1	3	1	1	2150	42	2	1	1	2			2	4	1		2	2	2	3	2	1	1	1	2	1	1	1	1	2	2	3	2				0		0
'52263010000220180014	2	6.31	6	23	3	1	6	34	6	2	1	3	1	1	3100	48	1	1	1	2			1		1		2	1	2	4	2	1	2	1	2	2	1	1	1	2	2	4	4	1		1	1		1
'52263010000120180003	1	7.56	6	34	6	2	6	34	6	2	3	1	1	2	2000		1	2	1	2			2	4	1		2	1	2	3	2	1	1	1	2	2	1	1	1	2	1	4	3	1		1	0		0
'52263010200720180014	1	8.32	6	28	5	5	6	26	5	4	1	5	4	1	3450	47	1	2	1	2			2	3	1		2	1	2	4	2	1	2	1	2	1	1	1	1	2	2	4	3	1		1	0		0
'52263010200720180002	1	8.94	6	34	6	3	6	40	6	3	1	6	3	1	3850	50	1	1	1	2			2	2	1		1	1	2	5	2	1	1	1	2	1	1	1	1	2	2	3	2	1		1	0		0
'52263010200720180019	2	8.91	6	38	6	3	6	40	6	3	3	1	1	3	2650	48	1	1	2	2			2	3	1		2	1	2	3	2	1	2	1	2	1	1	1	1	2	1	4	3	1		1	0		0
'52263010200720180020	2	8.42	6	39	6	2	6	40	6	2	3	3	1	3	2100	52	1	2	2	2			2	4	1		2	1	2	5	2	1	1	1	2	2	1	2	1	2	1	5	4	1		1	1		1
'52062410820520180002	2	8.48	6	28	3	1	15	28	3	7	1	3	1	1	3050	50	1	2	2	2			1		1		2	1	2	3	2	1	2	2	1	1	1	1	1	2	1	3	3				0		0
'52062410500120180005	2	7.07	1	23	3	1	6	28	3	7	1	3	1	1	3900	50	1	1	1	2			1		1		2	1	2	3	2	1	1	2	2	1	1	1	1	2	1	3	3	1		1	0		0
'52263020187220180001	1	7.04	6	35	3	1	6	33	3	9	1	3	1	1	3350	48	1	1	1	2			2	1	1		2	1	2	4	2	1	1	1	2	1	1	1	1	1	1	3	2	1		1	0		0
'51172211020720180009	1	8.98	1	24	3	1	1	24	3	9	1	3	1	1	2800	50	1	1	1	2			1		1		1	1	2	4	2	1	2	2	2	1	1	1	1	2	1	4	4				0		0
'51172211020720180018	2	7.36	1	26	3	1	1	25	3	9	1	3	1	1	3000	50	1	1	1	2			2	3	1		1	1	2	3	2	1	2	2	1	2	1	1	1	2	1	5	4	1		1	1		1
'52062411720320180001	2	7.56	1	30	3	1	1	36	3	7	1	3	1	1	2770	49	1	1	1	2			1		1		2	1	2	3	2	2	2	2	1	2	1	2	1	2	1	5	5	1		1	1		1
'52062410100120180026	1	6.05	1	25	5	3	6	25	5	3	1	5	3	1	4220	52	1	1	1	2			1		1		2	1	2	3	2	1	2	2	1	2	1	1	1	2	1	4	4	1		1	1		1
'50024011220020180012	1	8.98	1	22	3	1	15	24	3	5	1	3	1	1	3200	52	1	2	2	2			1		1		2	1	2	3	2	1	1	1	2	1	1	1	1	1	1	2	2	1		1	0		0
'50024011240020180013	1	7.43	1	21	3	1	1	27	4	7	1	3	1	1	2900	50	1	1	1	2			1		2	2	2	1	2	3	2	2	2	2	1	2	2	2	1	2	2	6	5	1		1	1		1
'50024011240020180004	1	7.63	15	23	3	1	15	23	3	7	3	2	1	3	3600	50	1	1	1	2			2	2	1		2	1	2	3	2	2	2	2	2	2	1	2	1	2	1	7	6	1		1	1		1
'50024011210020180015	2	8.25	1	25	5	1	15	25	4	5	1	5	1	1	2040	43	1	2	2	2			1		1		2	1	2	3	1	1	1	1	1	2	1	1	1	1	1	1	1	1		1	0		0
'52062410120720180008	1	6.9	1	37	3	1	6	36	2	9	1	3	1	1	3130	50	1	2	2	2			1		1		2	1	2	4	2	1	2	2	1	2	1	1	1	1	1	4	4	1		1	1		1
'52062410120820180009	2	8.75	1	22	3	1	15	27	3	5	1	3	1	1	3700	50	1	1	2	2			1		1		2	1	2	3	2	1	1	1	2	1	1	1	1	2	1	2	2	1		1	0		0
'51172211020020180013	1	8.02	1	31	3	1	1	29	3	9	1	3	1	1	3000	50	1	1	1	2			1		1		1	1	2	3	2	1	2	1	1	2	1	1	1	2	1	3	3				0		0
'52062410121520180001	2	7.89	15	23	5	3	6	28	6	3	3	3	1	3	3200	48	1	1	1	2			1		1		2	1	2	3	2	1	1	2	1	1	1	2	1	2	1	3	3	1		1	0		0
'52263020286820180001	2	6.97	6	29	3	6	6	27	2	6	1	3	6	1	3000	50	1	1	2	2			1		1		2	1	2	3	2	1	1	1	1	1	1	1	1	2	1	1	1	1		1	0		0
'52062410220420180002	1	7.46	15	21	3	1	15	30	3	9	1	3	1	1	3100	50	1	2	2	2			1		1		2	1	2	4	2	2	2	2	1	1	1	1	1	1	1	3	3	1		1	0		0
'52062410522120180002	1	8.35	6	19	3	1	15	21	3	3	1	3	1	1	3360	50	1	2	2	2			2	6	1		2	2	2	3	2	1	1	2	1	1	1	1	1	2	2	3	2	1		1	0		0
'50024300300220180003	1	8.91	6	20	3	3	6	25	3	1	1	3	3	1	2900	49	2	1	2	2			1		1		2	1	2	4	2	2	2	2	2	2	1	1	1	2	1	5	5	1		1	1		1
'52262210324120180003	1	8.84	6	20	3	1	6	25	5	1	1	3	1	1	3100	46	1	1	1	2			1		1		2	2	2	3	2	1	2	2	2	1	1	1	1	2	1	4	4				0		0
'52062410220720180001	2	8.65	1	37	1	5	1	44	3	5	1	1	5	1	3400	50	1	1	1	2			1		1		2	1	2	5	2	1	2	2	1	1	1	1	1	2	1	3	3	1		1	0		0
'52262210323420180005	1	8.58	6	19	3	1	6	19	3	1	1	3	1	1	2700	44	1	1	2	2			2	5	1		2	2	2	4	2	1	1	2	2	1	1	1	1	2	2	4	3				0		0
'52062410200120180001	2	7.4	6	26	4	3	15	31	5	4	1	4	3	1	3560	51	1	1	1	2			1		1		2	1	2	3	2	1	1	1	1	1	1	1	1	1	1	1	1	1		1	0		0
'52262210320120180005	2	8.22	6	19	2	1	6	27	3	1	1	2	1	1	3600	50	1	1	1	2			1		1		2	1	2	4	2	1	1	2	2	1	1	1	1	2	1	3	3				0		0
'50024320220520180004	1	8.35	6	23	2	1	1	34	2	7	1	2	1	1	2600	50	1	2	1	2			1		1		2	2	2	3	2	2	2	2	2	2	2	1	1	2	1	6	5	1		1	1		1
'50024010210020180017	1	8.19	15	23	4	6	15	28	3	6	1	4	6	1	3500	50	1	1	1	2			1		1		2	1	2	3	2	1	1	2	1	1	2	1	1	2	1	3	2	1		1	0		0
'52262210300120180012	1	8.35	6	22	4	3	6	27	5	3	1	4	3	1	3500	48	1	1	1	2			1		1		2	1	2	4	2	1	2	2	2	2	1	1	1	2	1	5	5				0		0
'52262210300120180001	2	7.13	6	28	5	3	6	29	3	5	1	5	3	1	3400	50	1	1	1	2			1		1		2	1	2	3	2	1	1	1	1	2	1	1	1	1	1	2	2	1		1	0		0
'52273220220620180001	1	7.63	6	30	2	1	6	27	3	6	1	2	1	1	3050	50	1	1	1	2			1		1		2	1	2	3	2	1	1	1	2	1	1	1	1	2	1	2	2	1		1	0		0
'52273220220720180002	2	7.1	11	26	6	3	6	30	6	4	1	6	3	1	3650	51	1	1	1	2			2	3	1		2	1	2	3	2	1	1	1	2	1	1	1	1	1	1	3	2	1		1	0		0
'45122910000120180011	2	8.58	14	28	3	9	14	31	3	3	1	3	9	1	3200	51	1	1	1	2			1		1		2	1	2	3	2	1	2	2	2	2	1	1	1	2	2	5	5				0		0
'45122910000220180012	1	6.97	14	30	4	1	14	31	4	1	1	4	1	1	2900	49	1	1	1	2			1		1		2	1	2	3	2	1	2	1	2	2	1	1	1	2	2	4	4	1		1	1		1
'52262210022220180009	2	6.71	6	25	3	6	6	31	3	6	1	3	6	1	3100	50	1	1	1	2			1		1		1	1	2	3	2	2	2	2	2	1	1	1	1	2	1	4	4	1		1	1		1
'52262210022120180007	2	6.9	27	18	3	1	1	21	3	1	1	3	1	1	2200	47	1	1	1	2			2	2	1		2	1	2	3	1	1	2	2	2	2	1	1	1	2	1	5	4	1		1	1		1
'52273220821120180003	2	7.33	17	34	2	1	17	39	3	6	1	2	1	1	4000	52	1	1	1	2			1		1		1	1	2	3	2	1	1	1	1	1	1	1	1	1	1	1	1	1		1	0		0
'52273220820220180001	1	7.56	17	34	3	1	17	36	4	6	2	4	0	2	3500	51	1	1	1	2			1		1		2	1	2	3	2	1	1	1	1	1	1	1	1	1	1	1	1	1		1	0		0
'52262220320520180006	1	6.51	1	22	3	1	1	36	3	1	1	3	1	1	3000	50	1	1	1	2			2	2	1		2	1	2	3	2	1	1	2	2	2	2	1	1	1	1	5	4	1		1	1		1
'52262210000220180003	2	7.76	6	30	6	3	1	34	6	3	1	6	3	1	3800	50	1	1	1	2			1		1		2	1	2	3	2	1	1	1	1	1	1	2	1	2	2	2	2	1		1	0		0
'52262210020320180005	2	8.12	6	39	2	1	6	39	3	9	1	2	1	1	3320	50	1	1	1	2			1		1		2	1	2	3	2	1	2	1	1	1	1	1	1	1	1	2	2				0		0
'52262210020120180004	2	8.68	27	22	3	1	6	31	3	9	1	3	1	1	2150	50	2	1	1	2			1		1		2	1	2	3	2	1	1	1	2	2	1	1	1	2	1	3	3				0		0
'52262220320320180001	2	6.58	6	16	3	1	6	27	3	1	2	3	0	2	3400	50	1	1	1	2			1		1		1	1	2	3	1	2	2	1	2	1	1	1	1	2	1	3	3	1		1	0		0
'52032610000420180059	1	7.53	21	23	3	1	6	22	3	9	1	3	1	1	2800	50	2	1	1	2			1		1		1	1	2	3	2	1	2	1	2	2	1	1	1	1	1	4	4	1		1	1		1
'52273210000220180001	1	7.96	17	34	5	2	17	46	5	2	3	1	9	1	4050	52	1	1	1	2			2	1	2	1	2	1	2	3	2	1	2	2	2	1	1	1	1	2	1	5	4	1		1	1		1
'52273210000420180006	2	8.19	1	28	6	3	11	27	6	3	1	6	3	1	3450	50	1	1	2	2			2	1	1		2	1	2	3	2	1	2	2	1	2	1	1	1	1	1	5	4				0		0
'52273210120020180025	1	7.79	6	19	4	6	17	19	3	6	1	4	6	1	2800	48	1	1	1	2			1		1		2	1	2	3	2	1	1	2	2	1	1	1	1	1	1	3	3	1		1	0		0
'52273210120820180005	1	8.19	6	19	3	6	17	21	3	6	1	3	6	1	2750	48	1	2	1	2			1		1		2	1	2	3	2	1	1	1	1	1	1	1	1	2	1	1	1	1		1	0		0
'52273210120220180009	1	8.84	17	20	3	6	17	33	3	6	1	3	6	1	3300	50	1	1	1	2			1		1		2	1	2	3	2	2	2	1	2	2	1	2	1	1	1	5	5	1		1	1		1
'52273210120220180014	2	8.68	17	34	2	6	11	34	3	6	1	2	6	1	3450	52	1	1	1	2			2	2	1		2	1	2	3	2	1	2	2	1	2	1	2	1	2	1	6	5	1		1	1		1
'52273210120620180001	2	8.05	17	34	3	6	11	38	3	6	1	3	6	1	3000	50	1	1	1	2			1		1		2	1	2	3	2	1	2	2	2	2	1	1	1	1	1	5	5	1		1	1		1
'50023010900520180009	1	8.02	1	30	3	1	1	32	3	6	1	3	1	1	3500	54	1	1	1	2			2	1	1		2	1	2	3	2	1	2	1	1	1	1	1	1	1	1	3	2				0		0
'52262210521720180001	1	8.52	6	23	3	9	6	28	3	9	1	3	9	1	3500	50	1	2	2	2			1		2	1	2	1	2	3	2	1	2	2	2	2	1	1	1	2	1	6	5	1		1	1		1
'52262210520320180001	1	7.59	27	22	4	9	1	25	5	9	1	4	9	1	2900	50	1	1	1	2			2	2	1		2	1	2	3	2	2	2	2	2	2	1	1	1	2	1	6	5	1		1	1		1
'52273210120320180008	2	6.02	1	19	4	1	11	19	4	9	3	3	1	1	2700	50	1	1	1	2			2	3	2	3	2	1	2	3	2	1	1	1	2	1	1	2	1	1	1	4	3	1		1	0		0
'52273210120320180009	2	8.42	11	31	3	1	6	29	3	9	1	3	1	1	2900	50	1	1	1	2			1		1		2	1	2	3	2	1	1	2	2	1	1	2	1	1	1	4	4	1		1	1		1
'52273210120320180001	2	7.46	17	27	3	1	11	28	3	6	1	3	1	1	2850	49	1	1	2	2			1		1		2	1	2	4	2	1	1	2	1	1	1	1	1	2	1	2	2	1		1	0		0
'52273210120520180006	1	7.46	1	28	3	9	11	30	2	6	1	3	9	2	3100	50	1	1	1	2			1		1		2	1	2	3	2	1	2	1	1	2	1	2	1	2	1	4	4	1		1	1		1
'52273210120520180001	2	8.38	1	31	5	5	1	34	5	5	1	5	5	1	3200	50	1	1	1	2			1		1		2	1	2	3	2	1	2	2	2	2	1	1	1	1	1	5	5	1		1	1		1
'45122921420120180012	1	7.82	14	21	2	1	14	30	2	1	1	2	1	1	2750	48	1	2	2	2			1		1		2	1	2	3	2	1	2	2	2	2	1	1	1	1	1	5	5	1		1	1		1
'45122921420120180011	1	8.25	1	38	3	1	14	45	3	1	1	3	1	1	2630	49	1	2	2	2			1		1		2	1	2	3	1	1	2	2	2	2	1	1	1	2	1	4	4				0		0
'52262210520220180001	2	8.45	1	17	3	9	1	25	4	9	1	3	9	1	3000	50	1	1	1	2			2	2	1		2	1	2	3	2	1	2	1	1	2	1	2	1	2	1	5	4				0		0
'52262210520620180002	2	8.61	16	34	3	9	1	32	3	9	1	3	9	1	3400	50	1	1	1	2			1		1		2	1	2	3	2	1	1	2	2	2	1	1	1	2	1	4	4	1		1	1		1
'52273210420020180001	1	8.61	11	28	3	1	6	32	3	1	1	3	1	1	2960	49	1	1	1	2			2	1	1		2	1	2	3	2	1	2	1	2	2	1	1	1	2	1	5	4	1		1	1		1
'52273210420020180023	2	7.2	6	21	4	1	17	22	4	9	1	4	1	1	2700	57	1	1	1	2			2	1	1		1	1	2	3	1	1	1	1	1	2	1	1	1	1	1	2	1	1		1	0		0
'52273210420020180021	2	8.32	17	27	1	1	17	30	1	6	1	1	1	1	3550	52	1	1	1	2			1		1		2	2	2	3	2	1	1	1	2	1	1	2	1	1	1	3	3	1		1	0		0
'52262210122520180004	2	8.19	6	36	2	1	6	37	3	1	1	2	1	1	3400	50	1	1	1	2			1		1		2	1	2	3	2	1	1	2	1	2	1	1	1	2	1	3	3				0		0
'52262210100120180016	2	7.96	6	26	3	1	1	27	4	7	1	3	1	1	4000	50	1	1	1	2			1		1		2	1	2	3	2	1	2	2	2	1	1	2	1	2	1	5	5	1		1	1		1
'45122920020220180018	1	8.75	14	32	4	6	14	35	4	6	1	4	6	1	2950	49	1	1	1	2			1		1		2	1	2	3	2	1	1	2	1	1	1	1	1	1	1	2	2				0		0
'52262210121020180003	1	8.98	1	36	5	1	6	33	5	1	1	5	1	1	2500	48	1	1	1	2			1		1		2	1	2	3	2	2	2	2	2	2	1	1	1	2	1	5	5				0		0
'52032610299820180184	1	7.99	1	35	3	1	21	38	5	2	1	3	1	1	3830	50	1	1	1	2			1		1		1	1	2	3	2	1	1	2	2	2	1	1	1	2	1	4	4	1		1	1		1
'52032610299820180182	1	8.75	6	37	5	2	1	42	3	7	1	5	2	1	3250	50	1	1	1	2			1		1		1	1	2	3	1	1	2	1	2	2	1	1	1	2	1	3	3				0		0
'50023011522020180009	1	6.9	1	25	3	9	1	28	3	7	1	3	9	1	2600	49	1	1	1	2			1		1		2	1	2	3	2	1	1	2	1	1	1	1	1	1	1	2	2	1		1	0		0
'50023011522020180006	2	8.19	1	24	3	9	1	23	3	7	1	3	9	1	3260	50	1	1	1	2			1		1		2	1	2	3	2	1	1	1	1	1	1	1	1	1	1	1	1				0		0
'50023000200520180004	2	6.05	1	30	3	1	1	31	4	2	1	3	1	1	3500	54	1	1	1	2			1		1		2	1	2	3	2	1	2	1	1	1	1	1	1	1	1	2	2	1		1	0		0
'45012300900220180008	1	8.58	14	28	3	1	14	29	3	1	1	3	1	1	2700	49	1	1	1	2			1		1		2	1	2	3	2	1	1	1	2	1	1	1	1	1	1	2	2	1		1	0		0
'45012300900120180003	1	8.45	14	31	3	1	14	35	3	1	1	3	1	1	2000	48	2	1	1	2			1		2	3	2	1	2	3	2	1	1	2	2	1	1	1	1	2	1	4	3	1		1	0		0
'45012300900120180004	1	8.45	14	31	3	1	14	35	3	1	1	3	1	1	2500	50	2	1	1	2			1		2	3	2	1	2	3	2	1	1	2	2	1	1	1	1	2	1	4	3	1		1	0		0
'45012300900120180031	1	7.3	14	33	5	2	14	40	4	1	1	5	2	1	3000	52	1	1	1	2			1		1		2	1	2	3	2	1	1	2	2	1	1	1	1	1	1	3	3	1		1	0		0
'45012300100120180009	1	8.22	14	32	3	9	14	40	2	9	1	3	9	1	3750	55	1	2	1	2			2	2	2	2	2	1	2	4	2	1	1	2	2	1	1	1	1	2	1	4	3	1		1	0		0
'45012300400220180005	1	8.35	14	31	3	1	14	34	1	1	1	3	1	1	2860	49	1	1	1	2			2	3	1		2	1	2	3	2	2	1	2	2	2	1	1	1	2	1	5	4	1		1	1		1
'45012300900120180029	1	7.04	14	33	3	1	14	35	3	1	1	3	1	1	3190	52	1	1	1	2			1		1		2	1	2	4	2	1	1	2	2	1	1	1	1	2	1	3	3	1		1	0		0
'45012300500220180012	2	6.61	14	37	3	1	14	42	3	1	1	3	1	1	3310	50	1	1	1	2			1		1		2	1	2	3	2	2	2	2	1	1	1	1	1	2	1	3	3	1		1	0		0
'45012300500320180009	2	7.2	14	21	3	1	14	28	3	1	1	3	1	1	2530	49	1	1	1	2			2	6	1		2	1	2	4	2	1	1	1	2	1	1	1	1	2	1	3	2	1		1	0		0
'50023011500120180005	2	8.94	1	35	2	1	1	43	4	3	1	2	1	1	3200	50	1	1	1	2			1		1		2	1	2	3	2	1	2	1	2	2	1	1	1	1	1	4	4				0		0
'50023011521920180002	2	6.84	1	32	3	9	1	33	3	9	1	3	9	1	2760	50	1	1	1	2			2	4	1		2	1	2	3	2	1	2	1	1	2	1	1	1	1	1	4	3	1		1	0		0
'45122910120620180018	2	8.55	14	30	3	6	14	32	2	6	1	3	6	1	3150	50	1	1	1	2			2	3	2	3	2	1	2	3	2	1	2	1	2	2	1	2	1	2	1	6	5				0		0
'51172220120220185357	2	6.87	1	24	3	1	1	31	3	9	1	3	1	1	3550	51	1	1	1	2			1		1		1	1	2	3	1	1	2	2	1	1	1	1	1	2	1	2	2	1		1	0		0
'51172220120220185359	2	6.54	1	30	3	1	1	28	3	9	1	3	1	1	3000	50	1	1	1	2			1		1		1	1	2	3	2	1	1	2	1	1	1	1	1	2	1	2	2	1		1	0		0
'45122920520620180011	1	8.55	16	21	3	9	16	26	3	9	3	1	6	3	2800	49	1	1	1	2			1		1		2	2	2	3	2	1	1	1	2	1	1	1	1	2	1	2	2				0		0
'51172220120520185460	1	8.09	1	33	3	3	1	37	3	3	4	2	1	4	3000	50	1	1	1	2			2	2	1		1	1	2	3	2	1	2	2	1	1	1	1	1	2	1	4	3				0		0
'51172220120520185152	2	8.58	1	23	3	1	1	28	3	9	1	3	1	1	2900	50	1	1	1	2			1		1		2	1	2	3	2	1	2	2	2	1	1	1	1	2	1	4	4				0		0
'51172220120520185461	2	8.84	1	22	3	1	1	30	3	9	1	3	1	1	3000	50	1	1	1	2			1		1		1	1	2	3	2	1	1	1	1	1	1	1	1	2	1	1	1				0		0
'51172220120520180051	2	6.61	1	22	2	9	1	24	2	9	1	2	9	1	2800	49	1	1	1	2			1		1		1	1	2	3	2	1	2	1	1	1	1	1	1	2	1	2	2	1		1	0		0
'51192122620920180056	1	7.69	1	21	4	6	1	25	3	6	1	4	6	1	3300	50	1	1	1	2			1		1		2	1	2	3	2	2	2	2	1	1	1	2	1	2	1	4	4	1		1	1		1
'51192122620920180054	2	8.71	1	30	2	6	1	42	3	6	1	2	6	1	2450	49	1	1	1	2			1		1		2	1	2	3	2	1	1	2	1	1	1	1	1	2	1	2	2				0		0
'51192121820620180046	2	8.61	1	24	4	5	1	25	3	3	1	4	5	1	2845	50	1	1	1	2			2	1	1		2	1	2	3	2	1	2	1	1	1	1	1	1	2	1	3	2				0		0
'52272310020020180013	2	8.45	1	26	4	1	1	28	4	4	1	4	1	1	3100	50	1	1	1	2			1		1		2	1	2	4	2	1	2	2	2	1	1	2	1	2	1	5	5	1		1	1		1
'52272310000620180001	1	8.25	11	35	6	3	1	36	6	7	3	2	1	1	3600	50	2	1	1	2			2	1	2	1	2	1	2	3	2	2	2	2	2	2	1	1	1	2	2	6	5	1		1	1		1
'51192120020420180029	2	7.53	1	30	6	6	1	31	6	6	1	6	6	1	3160	50	1	1	1	2			2	1	1		2	1	2	3	2	1	2	1	2	1	1	1	1	2	1	4	3	1		1	0		0
'45102110520120180287	1	8.12	1	18	3	1	14	22	3	1	1	3	1	1	3800	51	1	1	1	2			2	2	1		2	1	2	3	2	1	1	2	2	1	1	1	1	1	1	4	3	1		1	0		0
'45102110520120180286	1	7.66	14	29	4	1	14	29	4	9	1	4	1	1	3910	52	1	1	1	2			2	2	1		2	1	2	5	2	1	2	2	2	2	1	1	1	2	1	6	5	1		1	1		1
'45102110520120180283	1	7.4	14	23	3	1	14	25	3	1	1	3	1	1	3000	49	1	1	1	2			1		1		2	1	2	3	2	1	1	1	2	2	1	1	1	2	2	3	3	1		1	0		0
'45102110521120180256	1	7.5	14	34	3	1	14	32	3	9	1	3	1	1	2600	47	1	1	1	2			2	3	1		2	1	2	3	2	1	2	2	2	1	1	1	2	1	1	6	5	1		1	1		1
'45102110521120180257	2	8.12	14	28	3	1	14	30	3	9	1	3	1	1	2900	48	1	1	1	2			2	2	1		2	1	2	3	2	1	2	1	2	2	1	1	1	1	1	5	4	1		1	1		1
'45102110521020180242	1	8.42	14	34	2	1	14	34	2	1	3	3	1	3	3050	50	1	2	2	2			1		1		2	1	2	3	2	1	2	1	2	1	1	1	1	2	1	3	3	1		1	0		0
'45102110521020180243	2	8.52	1	29	4	1	14	36	4	1	1	4	1	1	3250	51	1	1	1	2			1		1		2	1	2	4	2	1	1	2	2	1	1	1	1	2	1	3	3	1		1	0		0
'51190210321220180002	2	7.23	1	37	2	1	1	38	2	1	1	2	1	1	3680	50	1	1	1	2			1		1		1	1	2	4	2	1	2	1	1	1	1	1	1	1	1	2	2	1		1	0		0
'45142320621120180008	1	8.42	14	28	4	1	14	29	3	5	1	4	1	1	3400	50	1	2	1	2			1		1		2	1	2	3	2	1	2	2	2	1	1	1	1	2	1	4	4				0		0
'45142310020120180006	1	8.65	14	43	3	6	14	42	3	6	1	3	6	1	3100	48	1	1	1	2			1		1		2	1	2	5	2	1	1	2	1	1	1	1	1	2	1	2	2				0		0
'45142310321520180005	1	8.15	14	42	2	6	14	44	2	6	1	2	6	1	3050	50	1	1	1	2			1		1		2	1	2	4	2	1	2	2	2	2	1	1	1	1	1	5	5				0		0
'51190210221320180013	1	8.42	1	25	3	1	1	26	3	5	1	3	1	1	3200	50	1	1	1	2			1		1		1	1	2	3	2	1	2	1	1	1	1	1	1	1	2	2	2				0		0
'51190210420520180048	1	8.84	1	29	3	9	1	27	3	9	3	3	1	3	3300	50	1	1	1	2			1		1		2	1	2	3	2	2	2	2	1	1	1	1	1	1	2	3	3				0		0
'45142310020320180002	1	6.81	14	34	3	6	14	35	3	6	1	3	6	1	3000	51	1	2	1	2			1		1		2	1	2	3	2	1	2	2	1	1	1	1	1	2	1	3	3	1		1	0		0
'45142310020320180004	1	8.98	14	31	3	6	14	40	3	6	1	3	6	1	3500	49	1	1	1	2			1		1		2	1	2	4	2	1	2	2	1	2	1	1	1	2	1	4	4				0		0
'45142310321320180005	1	8.78	14	21	3	1	14	26	3	9	1	3	1	1	3800	51	1	1	1	2			1		1		2	1	2	3	2	1	2	2	2	2	1	1	1	2	1	5	5				0		0
'51190210420420180058	1	8.88	1	25	3	1	1	26	5	9	1	3	1	1	1600	42	2	1	1	2			1		1		2	1	2	4	2	2	2	1	1	1	1	1	1	1	2	2	2				0		0
'51190210420420180059	1	8.88	1	25	3	1	1	26	5	9	1	3	1	1	1800	42	2	1	1	2			1		1		2	1	2	3	2	2	2	2	1	2	1	1	1	1	2	4	4				0		0
'45142310020720180006	1	8.48	1	35	4	6	14	42	4	6	1	4	6	1	3460	53	1	1	1	2			1		1		2	1	2	3	2	2	1	2	2	2	1	1	1	2	2	4	4				0		0
'45142310020720180007	2	7	14	41	4	6	14	41	3	6	1	4	6	1	2950	50	1	1	1	2			1		1		2	1	2	3	2	1	1	1	1	2	1	1	1	2	2	2	2	1		1	0		0
'51190210820620180010	1	7.3	1	29	5	7	1	30	5	7	1	5	7	1	3800	52	1	1	1	2			1		1		2	1	2	3	2	1	2	1	1	1	1	1	1	2	1	2	2	1		1	0		0
'45142310320320180008	1	8.71	14	33	3	6	14	34	3	6	1	3	6	1	3350	52	1	1	1	2			1		1		2	1	2	4	2	1	2	1	2	1	1	1	1	2	1	3	3				0		0
'45102710120120180030	1	8.09	16	29	2	1	16	28	2	1	2	2	1	2	2540	60.4	1	1	2	2			1		1		2	1	2	3	2	1	1	2	2	1	1	1	1	2	1	3	3				0		0
'45102710121520180005	1	7.66	1	26	4	9	1	32	4	9	1	4	9	1	3200	50	1	1	1	2			1		1		2	1	2	3	2	1	2	1	2	2	1	2	1	2	1	5	5	1		1	1		1
'45142320320420180002	2	7.23	14	39	3	6	14	45	3	6	1	3	6	1	3900	53	1	2	1	2			2	2	1		2	1	2	4	2	1	1	1	1	1	1	1	1	1	1	2	1	1		1	0		0
'45142310320720180005	1	8.52	14	35	3	6	14	36	3	6	1	3	6	1	2950	46	1	1	1	2			2	4	1		2	1	2	5	2	1	2	2	2	2	1	1	1	1	1	6	5				0		0
'45142320320920180004	1	8.12	14	21	3	1	14	24	4	3	1	3	1	1	2700	49	1	1	1	2			1		1		2	1	2	3	2	2	1	1	1	1	1	1	1	2	1	1	1				0		0
'45102710220120180030	2	8.42	1	22	3	1	1	26	5	9	1	3	1	1	2550	50	1	1	1	2			1		1		2	1	2	3	2	1	2	2	2	2	1	1	1	2	1	5	5				0		0
'45102720020120180020	1	8.32	14	20	3	9	14	20	3	9	1	3	9	1	2900	50	1	2	1	2			2	3	2	3			2	3	2				2	2						4	3				0		0
'45102720020120180003	2	8.52	14	25	2	9	14	31	3	9	1	2	9	1	2700	48	1	1	1	2			1		1		2	2	2	3	2	1	1	1	1	1	1	2	1	2	1	2	2				0		0
'45102110420320180121	1	8.48	14	43	3	1	14	49	3	1	1	3	1	1	3000	50	1	2	2	2			1		1		2	1	2	4	2	1	2	2	2	2	1	1	1	1	1	5	5				0		0
'45102710220320180003	1	7.13	1	21	3	9	1	20	3	9	3	1	1	3	3200	50	1	1	1	2			1		2		2	1	2	3	2	1	1	1	2	1	1	2	1	2	1	4	3	1		1	0		0
'45102110420620180153	2	8.32	14	34	3	1	14	31	3	1	1	3	1	1	3700	50	1	2	1	2			1		1		2	1	2	5	2	1	2	2	2	2	1	1	1	2	1	5	5	1		1	1		1
'45102120222020180095	1	6.67	14	35	3	1	14	40	4	1	1	3	1	1	3000	51	1	1	1	2			1		1		2	1	2	3	2	1	1	2	2	1	1	1	1	1	1	3	3	1		1	0		0
'45102120221520180085	1	6.87	1	31	3	1	14	35	3	9	1	3	1	1	2280	42	2	1	1	2			1		1		2	1	2	3	2	1	1	1	1	1	1	1	1	2	2	1	1	1		1	0		0
'45102120220920180115	2	7.17	14	18	3	1	14	22	3	9	1	3	1	1	2700	50	1	1	1	2			1		1		2	1	2	4	2	1	2	2	2	1	1	1	1	2	1	4	4	1		1	1		1
'51132423220620180015	2	7.23	1	22	3	6	1	23	3	6	1	3	6	1	3240	50	1	1	1	2			1		2	4	2	2	2	3	2	2	2	1	1	1	2	1	1	2	1	3	2	1		1	0		0
'51132423220620180010	2	7.79	1	25	3	6	1	25	3	6	1	3	6	1	3400	50	1	1	1	2			1		1		2	2	2	4	2	1	1	2	1	1	1	1	1	2	1	2	2	1		1	0		0
'51132420820520180008	1	8.98	1	23	3	1	1	30	3	9	1	3	1	3	2700	49	1	9	9	2			9		2	1	2	1	2	3	2	1	2	2	1	2	1	1	1	2	1	5	4				0		0
'51132410022420180011	1	7.89	1	23	4	9	1	24	3	9	1	4	9	1	3050	50	1	1	1	2			1		1		2	1	2	3	2	1	1	1	1	1	1	1	1	2	1	1	1	1		1	0		0
'51082411721220180046	1	7.59	1	26	3	1	1	36	3	6	1	3	1	1	3200	50	1	1	1	2			2	3	1		2	1	2	6	2	2	2	2	1	1	1	1	1	1	1	4	3	1		1	0		0
'51132411020220180011	1	8.22	1	25	2	6	1	25	3	6	3	2	9	3	4300	50	1	1	2	2			1		2	4	2	1	2	3	2	1	1	2	1	2	1	1	1	2	1	4	3				0		0
'51132411020320180007	2	7.86	13	18	3	6	1	24	4	7	1	3	6	1	2800	50	1	1	1	2			1		2	1	2	1	2	3	1	2	2	2	1	2	1	1	1	2	1	5	4	1		1	1		1
'51132411020120180013	1	6.67	1	24	3	9	1	28	3	6	2	3	6	1	3100	51	1	2	2	2			1		2	3	2	1	2	3	2	2	2	2	1	2	1	1	1	2	1	5	4	1		1	1		1
'51082411720120180019	1	8.98	1	24	3	6	1	25	3	6	1	3	6	1	3530	51	1	1	1	2			2	2	2	2	2	1	2	3	2	2	2	2	1	1	1	1	1	1	1	4	3				0		0
'51082411220920180037	1	7.96	1	32	4	6	1	33	4	6	1	4	6	1	3500	50	1	1	1	2			1		1		2	1	2	9	2	1	2	1	2	2	1	1	1	1	1	4	4	1		1	1		1
'51082411220920180043	1	7.63	1	30	3	6	1	37	3	6	1	3	6	1	3500	50	1	1	2	2			1		1		2	1	2	3	2	1	1	1	2	2	2	1	1	1	1	4	3	1		1	0		0
'51082411220620180052	2	7.73	1	29	4	3	1	29	5	3	1	4	3	1	2900	50	1	1	1	2			1		1		2	2	2	4	2	2	2	2	1	2	1	1	1	1	1	4	4	1		1	1		1
'51081210420820180049	1	7.07	1	24	3	1	1	26	3	5	1	3	1	1	3250	50	1	1	1	2			1		1		2	1	2	3	2	1	2	2	2	1	1	1	1	2	1	4	4	1		1	1		1
'51081210420520180006	1	7.27	1	33	4	9	1	35	4	9	1	4	9	1	2850	50	1	1	1	2			1		1		2	1	2	3	2	1	2	2	1	1	1	1	1	1	1	3	3	1		1	0		0
'51081210420420180041	1	6.9	1	26	3	1	1	29	3	5	1	3	1	3	3700	50	1	1	1	2			1		1		2	1	2	3	2	1	1	2	2	2	1	1	1	2	1	4	4	1		1	1		1
'51082411220220180020	1	7.66	1	20	3	5	1	24	3	5	1	3	5	1	3100	50	1	1	1	2			1		1		1	1	2	3	1	1	1	1	2	2	1	1	1	1	1	2	2	1		1	0		0
'51082411220220180022	1	7.63	1	40	2	6	1	33	3	6	1	2	6	1	3000	50	1	1	1	2			1		1		2	1	2	5	2	2	2	2	2	2	1	1	1	1	1	5	5	1		1	1		1
'51082411220220180023	1	7.5	1	32	2	6	1	34	2	6	1	2	6	1	3400	51	1	1	1	2			1		1		2	1	2	3	2	1	1	1	2	1	1	1	1	1	1	2	2	1		1	0		0
'51081210420620180033	1	8.58	1	27	4	1	1	26	4	6	1	4	1	1	3000	50	1	1	1	2			1		1		2	1	2	5	2	2	2	1	2	1	1	2	1	2	1	4	4				0		0
'51081210420220180009	1	6.81	1	35	4	1	1	30	4	1	1	4	1	1	3500	50.1	1	1	1	2			1		1		2	1	2	3	2	1	1	1	1	1	1	1	1	2	1	1	1	1		1	0		0
'51081210420020180026	2	8.81	1	30	4	1	1	29	4	1	1	4	1	1	3000	50	1	1	1	2			1		1		2	1	2	5	2	1	2	2	2	2	1	1	2	2	1	6	6				0		0
'51081220720620180056	1	7.04	1	28	4	1	1	30	4	9	1	4	1	1	3100	49	1	1	1	2			1		1		2	1	2	3	2	1	2	1	1	2	1	1	1	2	1	3	3	1		1	0		0
'51082411200620180014	2	8.65	1	27	6	3	1	32	6	3	1	6	3	1	3700	52	1	1	1	2			1		1		2	1	2	3	2	2	2	2	2	2	1	1	1	1	1	5	5				0		0
'51081220720020180005	1	7.56	1	24	3	1	1	24	3	3	1	3	1	1	3350	50	1	1	1	2			1		1		2	1	2	3	2	1	1	1	1	1	1	1	1	1	1	1	1	1		1	0		0
'51081220720020180008	1	6.67	1	28	4	1	1	32	4	1	1	4	1	1	3480	50	1	1	1	2			2		2	4	2	1	2	4	2	1	2	2	1	1	1	1	1	2	1	4	3	1		1	0		0
'51082410721320180013	1	7.4	1	28	5	3	1	26	5	3	1	5	3	1	3800	51	1	1	1	2			1		1		2	1	2	3	1	1	1	1	1	1	1	1	1	1	1			1		1	0		0
'51081210520620180016	2	8.88	1	24	3	6	1	25	3	6	1	3	6	1	4050	51	1	1	1	2			2	2	1		2	1	2	3	2	2	2	2	1	2	1	1	1	2	1	5	4				0		0
'51081210020020180049	1	8.68	1	24	5	1	1	28	3	1	1	5	1	1	3000	50	1	1	1	2			1		2	3	2	1	2	4	2	1	2	2	2	2	1	1	1	2	1	6	5				0		0
'51081210020920180038	1	7.33	1	25	4	1	1	27	4	5	1	4	1	1	3100	50	1	1	1	2			1		1		2	1	2	3	2	1	1	1	2	1	1	1	1	2	1	2	2	1		1	0		0
'51081210020920180037	2	7.76	1	28	3	1	1	28	4	9	1	3	1	1	2950	50	1	1	1	2			1		1		2	1	2	3	2	1	1	1	2	1	1	1	1	2	1	2	2	1		1	0		0
'51081210520420180057	1	6.64	1	25	3	9	1	35	3	9	1	3	9	1	3100	50	1	1	1	2			1		2	2	2	1	2	3	2	2	2	2	1	2	1	1	1	2	1	5	4	1		1	1		1
'51081210520020180013	2	8.94	1	30	3	6	1	32	3	7	1	3	6	1	3100	50	1	1	1	2			2	2	1		1	2	2	3	2	1	1	1	2	2	1	1	1	2	1	4	3				0		0
'51081210220220180039	2	8.75	1	29	4	1	1	30	4	1	1	4	1	1	2997	50	1	1	1	2			1		2	3	1	1	2	3	2	2	1	1	2	1	1	2	1	2	1	4	3				0		0
'51081210221320180042	1	7.69	1	30	3	1	1	31	3	9	1	3	1	1	3000	50.1	1	1	1	2			2	1	1		2	1	2	3	2	1	1	1	1	1	1	1	1	2	1	2	1	1		1	0		0
'53092710320720180034	1	6.38	23	27	1	1	23	33	2	1	1	1	1	1	3400	49	1	1	1	2			1		1		2	1	2	3	1	1	1	2	2	2	1	1	1	2	1	3	3	1		1	0		0
'53092710320720180040	2	7.69	23	19	3	1	23	20	3	1	1	3	1	1	2800	48	1	1	1	2			1		1		2	1	2	3	2	1	2	1	2	1	1	1	1	1	1	3	3	1		1	0		0
'53312310520320180254	1	6.28	2	31	2	6	2	36	3	6	1	2	6	2	3200	50	1	1	1	2			1		1		2	1	2	3	2	1	1	2	1	1	1	1	1	2	1	2	2	1		1	0		0
'53312310520320180243	2	6.97	2	25	2	6	2	29	2	6	1	2	6	1	2900	50	1	1	2	2			1		1		2	2	2	3	2	1	1	2	1	1	1	1	1	2	1	2	2	1		1	0		0
'53312310120520180074	2	8.42	1	24	3	6	2	26	4	6	1	3	6	1	3700	50	1	2	1	2			1		1		2	1	2	3	2	1	2	1	2	1	1	1	1	1	1	3	3				0		0
'53312310120520180076	2	6.61	1	26	3	6	1	27	4	6	1	3	6	1	2970	49	1	1	1	2			1		1		2	1	2	3	2	1	1	1	2	2	1	1	1	1	1	3	3	1		1	0		0
'53312310420620180131	1	8.58	28	23	2	6	1	30	2	6	1	2	6	1	3720	50	1	1	1	2			1		1		2	1	2	3	2	1	1	1	1	2	1	1	1	1	1	2	2				0		0
'53312310420620180138	1	8.61	28	26	2	6	28	34	3	6	1	2	6	1	3650	50	1	2	1	2			1		1		2	1	2	3	2	1	1	2	1	1	1	1	1	1	1	2	2				0		0
'53312310420620180124	1	7.59	28	33	3	6	28	31	3	6	1	3	6	1	3340	50	1	1	2	2			1		1		2	1	2	3	2	1	1	1	1	1	1	1	1	1	1	1	1	1		1	0		0
'53312310420620180149	2	8.75	36	21	2	6	2	25	3	6	1	2	6	1	3640	50	1	1	1	2			1		1		2	1	2	3	2	1	2	1	1	2	1	1	1	1	1	3	3				0		0
'53312310120420180020	1	8.78	2	23	3	6	1	25	5	5	1	3	6	1	4125	52	1	1	1	2			1		1		2	1	2	3	2	2	2	1	2	1	1	1	1	1	1	3	3				0		0
'53312310120420180022	1	8.38	2	32	3	6	2	29	3	6	1	3	6	1	2850	50	1	1	1	2			1		1		2	1	2	3	2	1	1	2	2	1	1	1	1	2	1	3	3				0		0
'53312310120420180006	2	6.25	2	35	3	6	2	36	4	6	1	3	6	1	2820	50	1	1	1	2			1		1		2	1	2	4	2	1	1	1	1	1	1	1	1	1	1	1	1	1		1	0		0
'53312310120420180013	2	6.94	1	40	3	6	1	42	3	6	1	3	6	1	3585	50	1	1	1	2			1		1		2	1	2	3	2	1	2	2	1	2	1	1	1	2	1	4	4	1		1	1		1
'53312310120620180053	1	7.53	1	23	4	3	1	27	4	5	3	2	6	1	3290	50	1	1	1	2			1		1		2	1	2	6	2	1	2	1	1	2	1	1	1	2	1	3	3	1		1	0		0
'53312310120620180057	1	7.4	1	38	2	6	1	46	2	6	1	2	6	1	2470	50	1	1	1	2			2	3	1		2	1	2	3	2	1	1	1	1	2	1	1	1	2	1	3	2	1		1	0		0
'53312310820720180206	1	7.96	1	25	3	6	1	35	3	6	1	3	6	1	3400	50	1	1	1	2			1		1		2	1	2	3	2	1	2	1	1	1	1	1	1	2	1	2	2	1		1	0		0
'53312310820720180188	1	6.87	1	28	3	6	1	39	2	5	1	3	6	1	1980	45	2	2	2	2			1		1		2	1	2	3	2	1	2	2	1	1	1	1	1	2	1	3	3	1		1	0		0
'53312310820720180199	2	7.4	1	20	3	6	1	27	4	6	1	3	6	1	3280	50	1	1	1	2			1		2	1	2	1	2	3	2	1	2	1	2	1	1	1	1	2	1	4	3	1		1	0		0
'53312310820820180168	1	7.07	2	35	4	6	28	36	6	6	1	4	6	1	2700	47	1	1	1	2			1		1		2	1	2	3	2	1	2	1	1	1	1	1	1	2	1	2	2	1		1	0		0
'53312310421020180111	1	8.88	23	32	3	6	1	32	3	6	1	3	6	1	3570	50	1	1	1	2			1		1		2	1	2	3	2	1	2	2	1	1	1	1	1	1	1	3	3				0		0
'53312310421020180096	1	8.52	2	36	2	6	2	37	2	6	1	2	6	1	3300	50	1	1	1	2			1		1		1	1	2	3	1	1	2	2	2	1	1	1	2	2	1	4	4				0		0
'53312310421020180115	2	8.22	2	24	2	6	2	32	2	6	1	2	6	1	3500	50	1	1	2	2			1		1		2	1	2	3	2	1	2	1	2	1	1	1	1	2	1	3	3				0		0
'43132210520120180011	1	7.07	1	23	4	6	1	29	4	9	1	4	6	1	3650	51	1	1	1	2			1		1		2	1	2	4	2	1	1	2	2	2	1	1	1	2	1	4	4	1		1	1		1
'13072310020320180002	2	8.19	1	25	5	1	1	29	4	8	1	5	1	1	3250	50	1	1	1	2			1		2	1	1	1	2	3	2	2	1	1	1	2	1	1	1	1	1	3	2				0		0
'14022310020820181302	1	7.76	1	24	3	1	1	28	3	9	1	3	1	1	3400	50	1	1	2	2			2	2	1		2	1	2	3	2	1	1	1	1	1	1	1	1	2	1	2	1	1		1	0		0
'15092310100720180014	1	6.28	1	29	6	2	1	29	6	2	3	4	1	1	2700	48	1	1	1	2			1		1		2	1	2	4	2	2	2	2	1	2	2	1	1	2	1	5	4	1		1	1		1
'15092310100720180018	1	7.73	1	24	4	5	5	27	3	5	1	4	5	1	3900	50	1	1	1	2			1		1		2	1	2	3	2	2	2	1	2	1	1	1	1	2	1	3	3	1		1	0		0
'15092310100420180007	1	7.43	1	30	6	1	1	31	5	9	1	6	1	1	3400	50	1	1	1	2			1		1		2	1	2	3	2	2	2	2	1	2	1	1	1	1	1	4	4	1		1	1		1
'15092310100420180020	1	7.73	1	36	3	1	1	37	6	3	1	3	1	1	3050	51	1	1	2	2			1		1		2	1	2	3	2	2	2	2	1	2	1	1	1	2	1	4	4	1		1	1		1
'15092310100120180001	1	8.25	1	35	3	1	1	37	3	9	1	3	1	1	3650	50.1	1	1	1	2			1		1		2	1	2	3	2	2	2	2	1	2	1	1	1	1	1	4	4				0		0
'15092310100120180002	2	7.69	1	32	3	1	1	35	3	3	1	3	1	1	3400	50	1	1	1	2			1		1		2	1	2	3	2	1	2	2	1	2	1	1	1	1	1	4	4	1		1	1		1
'15092310100120180003	2	8.38	1	27	5	9	1	29	5	9	1	5	9	1	2750	49	1	1	1	2			1		1		2	1	2	3	2	2	2	2	1	2	1	1	1	1	1	4	4				0		0
'15092310100120180018	2	8.52	1	37	6	3	1	38	6	3	3	3	1	2	2750	46	2	1	1	2			2	3	1		1	2	2	3	2	1	1	2	1	2	1	1	1	2	1	4	3				0		0
'15092610921020180036	2	8.71	1	25	3	1	1	25	3	1	1	3	1	1	3500	50	1	1	1	2			1		1		2	1	2	3	2	1	2	1	1	1	1	1	1	2	1	2	2				0		0
'15092110600220180002	1	8.58	1	34	5	5	1	35	5	4	3	3	1	1	4100	52	1	1	1	2			1		1		2	1	2	3	2	1	1	1	1	1	1	1	1	2	1	1	1				0		0
'15092110600220180005	1	8.19	1	28	6	9	1	29	6	9	1	6	9	1	3900	50	1	2	1	2			1		1		2	1	2	3	2	1	1	1	1	2	2	1	1	2	1	3	2				0		0
'15092721835120180043	1	8.05	1	28	5	9	1	29	5	9	1	5	9	1	3850	47	1	1	1	2			1		2	2	2	1	2	3	2	1	2	1	1	2	1	1	1	2	1	4	3				0		0
'15092721835120180039	2	8.09	1	30	6	2	1	31	5	8	3	5	9	3	3200	50	1	1	1	2			2	2	1		1	1	2	3	2	1	2	2	2	1	2	1	1	2	1	5	4				0		0
'15092721834820180036	1	8.05	1	33	3	6	1	33	3	6	1	3	6	1	3400	47	1	1	1	2			1		1		2	1	2	3	2	1	2	1	2	1	1	1	1	2	1	3	3				0		0
'15092721834820180032	2	8.35	1	30	5	2	1	31	6	2	1	5	2	1	3100	47	1	1	1	2			1		1		2	1	2	3	2	1	2	2	2	1	2	1	1	2	1	5	4				0		0
'15092721834820180034	2	6.12	1	24	4	5	1	27	5	2	1	4	5	1	3900	50	1	1	1	2			1		1		2	1	2	3	1	1	1	2	2	1	2	1	1	2	1	3	2	1		1	0		0
'15092721834520180031	2	7.89	1	34	4	1	1	34	4	5	1	4	1	1	3000	47	1	1	1	2			1		1		2	1	2	3	2	1	1	2	1	1	1	1	1	2	1	2	2	1		1	0		0
'14092710120420180010	2	7.73	1	30	4	1	1	33	4	6	1	4	1	1			1	1	1	2			1		1		2	2	2	3	2	2	2	2	2	2	2	2	1	2	1	7	6	1		1	1		1
'14092710120420180012	2	8.02	1	24	4	1	1	28	4	6	1	4	1	1	3000	50	1	1	1	2			1		1		2	1	2	3	2	2	2	2	2	2	2	2	1	2	1	7	6	1		1	1		1
'14092720320020180009	1	7.36	1	27	6	2	1	28	6	2	1	6	2	1	3500	50	1	1	1	2			1		1		1	1	2	3	2	2	1	1	1	1	1	2	1	2	1	2	2	1		1	0		0
'14112720620220180240	2	8.12	1	27	3	1	1	28	3	7	1	3	1	1	3500	50	1	1	1	2			1		1		2	1	2	3	2	1	1	1	1	1	1	1	1	2	1	1	1	1		1	0		0
'14112720120020180254	1	6.84	1	32	3	1	1	34	2	9	1	3	1	1	4900	54	1	1	1	2			1		1		2	1	2	3	2	1	2	2	1	2	1	1	1	2	1	4	4	1		1	1		1
'14112720120520180282	1	8.75	1	28	3	1	1	38	3	9	1	3	1	1	4100	50	1	2	1	2			1		1		2	1	2	4	2	2	1	2	1	2	1	2	1	1	1	4	4	1		1	1		1
'14103410022020180006	2	8.94	1	29	5	3	1	30	4	9	1	5	3	1	3300	50	1	1	1	2			2	7	1		2	1	2	3	2	1	1	1	1	2	1	1	1	2	2	3	2	1		1	0		0
'14112610120620180009	1	8.28	1	32	3	1	1	31	3	7	1	3	1	1	3800	49.3	1	1	1	2			2	2	1		2	1	2	3	2	2	2	2	1	2	1	2	1	1	1	6	5	1		1	1		1
'14112610120620180008	1	8.22	1	28	3	1	1	27	5	3	1	3	1	1	3300	50	1	1	2	2			1		1		2	1	2	3	2	1	1	1	1	1	1	1	1	2	2	1	1	1		1	0		0
'14112610120620180001	2	6.25	1	25	3	1	1	28	3	9	1	3	1	1	3300	50	1	1	1	2			2	3	1		2	1	2	3	2	1	1	2	1	2	1	1	1	2	1	4	3	1		1	0		0
'14112610120220180045	1	8.52	1	30	4	1	1	30	3	7	1	4	1	1	2900	49	1	1	2	2			1		1		2	1	2	3	2	2	2	2	1	2	1	1	1	2	1	4	4	1		1	1		1
'14112620420220180076	1	7.23	1	28	3	1	1	33	4	7	1	3	1	1	2900	49	1	1	1	2			2	1	1		2	1	2	3	2	1	2	2	1	2	1	1	1	2	2	5	4	1		1	1		1
'14103220320520180002	1	7.07	1	39	2	1	1	42	2	1	1	2	1	1	3500	50	1	1	1	2			2	6	1		2	1	2	3	2	1	1	1	1	2	1	1	1	2	1	3	2	1		1	0		0
'14103220320620180009	1	7.56	1	31	3	9	1	32	3	9	1	3	9	1	3400	50	1	2	1	2			1		1		2	1	2	3	2	1	2	2	1	2	1	1	1	1	1	4	4	1		1	1		1
'14103220320620180003	2	7.43	1	30	6	2	1	27	5	9	1	6	2	1	4000	50	1	1	1	2			1		1		2	1	2	3	2	2	2	2	1	2	1	1	1	1	1	4	4	1		1	1		1
'14102820420720180009	2	7.13	1	32	3	1	1	35	3	3	1	3	1	1	3400	50	1	1	1	2			1		1		1	1	2	3	2	1	1	1	1	2	1	1	1	1	2	2	2	1		1	0		0
'14103220320220180006	1	8.05	1	29	4	9	1	32	4	9	1	4	9	1	3200	50	1	1	1	2			1		1		2	1	2	3	2	1	2	2	1	2	1	1	1	1	2	4	4	1		1	1		1
'14103220320220180007	1	8.68	1	23	4	1	1	28	4	9	3	4	1	3	4000	50	1	1	1	2			1		1		2	1	2	4	2	1	2	2	1	2	2	1	1	1	2	5	4	1		1	1		1
'14103220320220180005	1	8.25	1	27	5	1	1	29	3	9	1	5	1	1	4100	50	1	1	1	2			1		1		2	1	2	4	2	1	2	2	1	2	1	1	1	2	1	4	4	1		1	1		1
'14112610321020180125	1	8.25	1	25	3	1	1	29	3	6	1	3	1	1	3300	50	1	1	1	2			1		1		2	1	2	3	2	1	1	2	1	2	1	2	1	2	2	4	4	1		1	1		1
'14112610321220180144	2	8.48	1	21	3	1	1	26	3	6	1	3	1	1	3000	50	1	1	1	2			1		1		2	1	2	3	2	1	1	2	1	2	1	1	1	2	1	3	3				0		0
'14102820320820180002	1	8.68	1	32	3	1	1	35	3	9	1	3	1	1	3050	50	1	1	1	2			1		1		2	1	2	3	2	1	1	1	1	2	1	1	1	2	1	2	2	1		1	0		0
'14102820320820180004	1	8.75	1	23	4	1	1	24	3	5	1	4	1	1	3540	50	1	1	1	2			1		1		2	1	2	3	2	1	2	2	2	2	1	1	1	2	1	5	5	1		1	1		1
'14102810220220180008	1	7.36	1	36	3	1	1	34	3	9	1	3	1	1	2900	50	1	1	1	2			1		1		2	1	2	3	2	1	1	1	1	2	1	1	1	2	1	2	2	1		1	0		0
'14102810220220180010	1	8.75	1	39	3	1	1	41	3	5	1	3	1	1	3200	50	1	1	1	2			1		1		2	1	2	3	2	1	1	2	1	2	1	1	1	2	1	3	3	1		1	0		0
'14102810220220180003	2	8.75	1	29	6	4	1	29	6	4	1	6	4	1	2710	50	1	2	1	2			1		1		2	1	2	3	2	1	2	1	1	2	1	1	1	1	1	3	3	1		1	0		0
'14102810220220180001	2	7.63	1	30	4	1	1	37	3	9	1	4	1	1	3650	51	1	2	1	2			1		1		2	1	2	3	2	1	2	1	1	2	1	1	1	2	2	3	3	1		1	0		0
'14103220020020180009	1	7.43	1	24	4	1	1	28	3	5	1	4	1	1	3600	50	1	1	1	2			2	5	1		2	1	2	3	2	2	2	1	1	2	1	1	1	1	2	4	3	1		1	0		0
'14103220021220180003	2	8.35	1	29	5	3	1	28	2	9	1	5	3	1	3000	48	1	1	1	2			1		1		2	1	2	4	2	1	2	2	1	1	1	1	1	2	2	3	3	1		1	0		0
'14102810220420180012	2	8.12	1	21	4	1	1	23	4	9	1	4	1	1	3100	50	1	1	1	2			1		1		2	1	2	3	2	1	1	1	1	2	1	1	1	2	1	2	2	1		1	0		0
'14103220020920180003	2	7.89	1	22	3	9	1	24	3	9	1	3	9	3	3200	50	1	1	1	2			1		1		2	1	2	3	2	1	1	2	1	2	1	1	1	1	1	3	3	1		1	0		0
'14103220020920180005	2	7.36	1	32	2	9	1	33	3	9	1	2	9	1	4000	50	1	1	1	2			2	2	1		2	1	2	3	2	1	1	1	1	2	1	1	1	2	1	3	2	1		1	0		0
'14102810220520180003	2	8.94	1	35	6	4	1	34	6	4	1	6	4	1	3570	51	1	1	2	2			2	3	1		2	1	2	3	2	1	2	1	1	2	1	1	1	2	1	4	3	1		1	0		0
'14102810220020180016	2	8.22	1	28	3	1	1	28	3	1	1	3	1	1	3600	50	1	1	1	2			2	3	1		2	1	2	3	2	1	1	2	1	2	1	1	1	2	1	4	3	1		1	0		0
'14103220021020180007	1	8.05	1	29	3	1	1	32	3	9	1	3	1	1	3740	50	1	1	1	2			2	2	1		2	1	2	3	2	1	2	2	1	2	1	1	1	1	1	5	4	1		1	1		1
'14103220021020180005	2	6.81	1	28	4	1	1	29	3	9	1	4	1	1	2800	50	1	1	1	2			1		1		2	1	2	3	2	1	2	1	1	2	1	2	1	2	1	4	4	1		1	1		1
'14102810220120180013	2	8.55	1	27	5	1	1	26	4	1	1	5	1	1	4100	51	1	1	1	2			1		1		2	1	2	3	2	1	1	1	1	2	1	1	1	2	1	2	2	1		1	0		0
'14102810220120180008	2	8.88	1	25	4	1	1	28	4	9	1	4	1	1	3300	50	1	1	1	2			1		1		2	1	2	3	2	1	1	2	2	1	1	1	1	2	1	3	3	1		1	0		0
'50023710720520180003	2	7.13	1	22	3	1	1	29	3	1	1	3	1	1	3400	50	1	1	1	2			1		1		1	1	2	3	2	1	1	1	1	1	1	1	1	1	1	1	1	1		1	0		0
'42280210121520180001	1	8.98	1	33	3	1	1	35	3	3	1	3	1	1	3000	50	1	1	2	2			1	0	1		1	1	2	9	1	1	1	1	1	1	1	1	1	1	1			0		0	0		0
'42280210121520180005	1	8.15	1	44	3	1	1	44	3	6	1	3	1	1	3000	50	1	1	1	2			1	0	1		2	1	2	3	1	1	1	2	1	1	1	1	1	2	1	1	1	1		1	0		0
'42280210120720180011	2	7.86	1	30	4	1	1	38	6	7	1	4	1	1	3500	50	1	1	1	2			1	0	1		2	1	2	3	2	1	1	2	1	1	1	1	1	1	2	2	2	1		1	0		0
'42280220221720180014	1	8.88	1	33	3	1	1	33	3	6	1	3	1	1	2870	48	1	2	2	2			1		1		2	1	2	3	2	1	2	2	1	1	1	1	1	1	1	3	3	1		1	0		0
'42280220221720180034	1	8.68	15	28	3	3	15	31	4	5	1	3	3	1	3700	50	1	1	1	2			1		1		2	1	2	3	2	2	2	2	2	2	1	1	1	2	1	5	5	1		1	1		1
'42280220221720180002	1	8.09	1	30	5	3	1	31	5	9	3	2	1	3	4000	50	1	1	1	2			1		1		2	1	2	3	2	1	1	1	1	2	1	1	1	1	1	2	2	1		1	0		0
'42280220221720180024	1	7.69	15	29	3	1	1	29	3	6	1	3	1	1	3500	50	1	1	1	2			1		1		2	1	2	3	2	2	2	1	2	2	1	1	1	2	1	4	4	1		1	1		1
'42280220222020180017	1	8.55	15	32	3	1	1	33	4	3	1	3	1	1	4500	50	1	1	1	2			1		1		2	1	2	3	2	2	2	2	2	1	1	2	1	2	2	5	5	1		1	1		1
'42280220222020180025	2	8.35	1	22	3	1	1	27	3	6	1	3	1	1	3700	51	1	1	1	2			1		1		2	1	2	3	2	1	1	1	1	1	1	1	1	2	1	1	1	1		1	0		0
'42280210224020180029	1	8.68	15	30	6	1	15	29	5	5	1	6	1	1	2800	50	1	2	2	2			1		1		2	2	2	3	2	1	1	1	1	1	1	2	1	1	2	2	2	1		1	0		0
'42280210224020180012	2	6.81	1	28	3	1	15	27	4	5	1	3	1	1	3200	50	1	1	1	2			1		1		2	1	2	3	2	1	1	2	1	1	1	1	1	1	1	2	2	1		1	0		0
'42280210224020180040	2	6.15	15	28	3	1	15	28	5	7	1	3	1	1	2760	50	1	1	1	2			1		1		2	1	2	3	2	1	1	2	1	2	1	1	1	2	2	3	3	1		1	0		0
'50024010310020180007	1	7.99	1	27	3	6	15	28	3	6	1	3	6	1	2400	48	1	1	1	2			1		1		2	1	2	3	2	1	1	2	1	2	1	1	1	2	1	3	3	1		1	0		0
'50024010310020180018	2	8.91	15	28	3	9	15	34	3	9	1	3	9	1	3400	55	1	1	1	2			1		1		2	1	2	3	2	1	2	2	1	1	1	1	1	2	1	3	3	1		1	0		0
'52032620220120180232	1	6.31	6	24	3	1	21	23	2	9	1	3	1	1	2950	50	1	1	1	2			1		1		2	1	2	3	1	1	1	1	1	1	1	1	1	1	1			1		1	0		0
'52032620220120180238	1	7.4	21	27	3	1	6	27	3	9	1	3	1	1	2600	50	1	1	1	2			1		1		2	1	2	3	2	1	2	1	1	1	1	2	1	1	2	3	3	1		1	0		0
'52032620220120180247	2	7.2	15	35	4	4	15	37	4	9	2	4	9	2	3350	50	1	1	2	2			1		1		2	1	2	3	2	1	2	2	1	2	1	1	1	1	1	4	4	1		1	1		1
'52032620220120180222	2	7.2	6	25	3	1	21	30	3	1	1	3	1	1	3400	50	1	1	1	2			1		1		2	1	2	3	1	1	1	1	1	1	1	1	1	2	1			1		1	0		0
'62102310020520180098	2	8.94	1	23	2	1	1	29	2	3	1	2	1	1	2900	50	1	1	2	2			1		1		2	2	2	3	2	1	2	2	1	2	2	1	1	2	1	5	4	1		1	1		1
'62102310020020180075	2	7.43	1	19	3	1	1	28	3	6	1	3	1	1	3000	50	1	1	2	2			1		1		2	1	2	3	1	1	1	1	1	2	1	1	1	2	1	1	1	1		1	0		0
'62102320020020180196	2	8.35	1	34	3	1	1	33	3	1	1	3	1	1	3900	52	1	2	2	2			1		1		2	2	2	4	2	1	2	2	1	2	1	1	1	1	1	4	4	1		1	1		1
'62102710220120180119	1	7.27	1	30	4	1	1	30	4	1	1	4	1	1	3000	50	1	1	1	2			1		1		1	1	2	3	1	1	2	1	1	1	1	1	1	2	1	1	1	1		1	0		0
'62102710220120180112	2	8.48	1	32	3	1	1	33	3	1	1	3	1	1	2600	50	1	1	1	2			1		1		2	1	2	3	2	2	2	1	2	2	1	1	1	2	1	4	4	1		1	1		1
'62102710220120180120	2	8.38	1	26	3	1	1	29	4	1	1	3	1	1	2450	52	1	1	1	2			1		1		2	2	2	3	1	2	2	1	1	2	1	2	2	2	1	4	4	1		1	1		1
'62102720020620180207	1	8.84	1	25	4	1	1	30	5	1	1	4	1	1	3500	51	1	1	1	2			2	3	1		2	1	2	3	2	1	2	1	1	2	1	1	1	2	1	4	3	1		1	0		0
'52272310000520180009	2	7.86	1	29	6	3	12	30	5	3	1	6	3	1	3000	50	1	1	1	2			2	2	2	2	2	2	2	3	2	2	2	2	2	2	2	2	1	2	1	7	6	1		1	1		1
'52272310620420180002	2	8.55	11	33	1	1	11	35	2	6	1	1	1	1	2950	49	1	1	1	2			1		1		2	1	2	4	2	1	1	1	1	2	1	1	1	2	1	2	2	1		1	0		0
'52272320420420180009	2	8.28	11	38	2	6	11	36	2	6	1	2	6	1	2650	47	1	1	1	2			1		1		2	1	2	5	2	1	1	1	1	2	1	1	1	2	1	2	2	1		1	0		0
'62102720420120180129	1	8.42	1	36	3	1	1	40	3	1	1	3	1	1	3500	51	1	2	1	2			1		1		2	1	2	4	2	1	1	1	1	1	1	1	1	2	1	1	1	1		1	0		0
'62102720020320180171	1	7.04	1	29	3	1	1	34	4	5	1	3	1	1	4000	55	1	1	1	2			1		1		2	1	2	5	2	1	1	1	1	2	1	1	1	2	1	2	2	1		1	0		0
'62102720020320180176	1	8.19	1	19	3	1	1	23	3	5	1	3	1	1	3300	50	1	1	1	2			2	5	1		2	1	2	3	1	1	1	1	1	2	1	1	1	2	1	2	1	1		1	0		0
'52272310620020180004	1	6.74	1	28	5	3	11	26	3	5	3	3	1	1	3700	52	1	1	1	2			2	1	1		2	1	2	3	2	1	1	1	1	2	1	1	1	2	2	3	2	1		1	0		0
'62102710421420180028	1	8.35	1	32	4	1	1	33	3	1	1	4	1	3	2710	48	1	1	1	2			2	3	1		1	1	2	3	2	1	1	1	1	1	1	1	1	2	1	2	1	1		1	0		0
'62102710421420180027	2	8.35	1	32	4	1	1	33	3	1	1	4	1	3	2670	46	1	1	2	2			2	3	1		1	1	2	3	2	1	1	1	1	1	1	1	1	2	1	2	1	1		1	0		0
'52272320920020180004	1	8.22	11	23	3	1	1	25	3	7	1	3	1	1	3300	50	1	1	1	2			1		1		2	1	2	3	2	1	1	2	2	2	1	1	1	2	1	4	4	1		1	1		1
'52272320920020180019	1	6.31	1	26	3	1	11	23	4	7	1	3	1	1	3650	52	1	1	1	2			1		1		2	1	2	3	2	1	1	1	1	1	1	1	1	2	1	1	1	1		1	0		0
'52272320920020180016	2	6.97	11	27	3	9	1	29	4	9	1	3	9	1	3200	52	1	1	2	2			1		1		2	1	2	3	2	1	1	1	1	1	1	1	1	1	1	1	1	1		1	0		0
'52272310420020180012	2	8.65	11	30	4	1	1	27	4	5	1	4	1	1	3900	50	1	1	1	2			1		1		2	1	2	3	2	1	2	2	2	1	1	1	1	2	1	4	4	1		1	1		1
'62102710421320180043	2	8.02	1	26	4	1	1	31	6	5	1	4	1	1	3500	51	1	2	1	2			1		1		2	1	2	6	2	1	1	1	1	2	1	2	2	2	1	3	3	1		1	0		0
'52272320920120180018	1	7.63	11	23	3	1	1	32	2	6	1	3	1	1	3200	50	1	1	2	2			1		1		2	1	2	4	2	1	1	1	1	1	1	1	1	1	9	1	1	1		1	0		0
'52272320920120180013	2	6.64	1	29	3	6	1	31	3	6	1	3	6	1	2950	50	1	1	1	2			1		1		2	1	2	3	2	1	2	2	2	2	1	1	1	2	1	5	5	1		1	1		1
'62102720820420180258	2	7	1	40	2	1	1	41	4	1	1	2	1	1	3150	50	1	1	1	2			2	2	1		2	1	2	3	2	1	1	1	1	2	1	2	1	1	1	4	3	1		1	0		0
'62102710420820180059	1	8.88	1	29	3	1	1	33	4	5	1	3	1	1	3300	50	1	1	1	2			1		1		2	1	2	3	2	1	2	1	1	2	1	1	1	2	1	3	3	1		1	0		0
'62102720820620180268	1	6.97	1	30	2	1	1	31	2	1	1	2	1	1	2700	55	1	1	1	2			1		1		1	1	2	3	2	1	2	1	1	1	1	1	1	1	1	2	2	1		1	0		0
'62102720820620180276	2	7.27	1	24	3	1	1	28	3	1	1	3	1	1	2700	48	1	1	1	2			1		1		2	1	2	3	2	1	2	1	1	2	1	1	1	1	1	3	3	1		1	0		0
'62102720820320180251	1	6.41	1	23	3	1	1	22	3	1	1	3	1	1	2800	48	1	1	1	2			1		1		1	1	2	3	2	1	2	1	1	1	1	1	1	1		2	2	1		1	0		0
'62102720820320180241	2	7.07	1	28	3	1	1	33	4	1	1	3	1	1	3200	50	1	1	1	2			1		1		2	1	2	3	2	2	2	1	1	1	1	1	1	2	1	2	2	1		1	0		0
'62102720820320180243	2	6.71	1	33	3	1	1	35	4	1	1	3	1	1	2900	49	1	1	2	2			1		1		2	1	2	3	2	1	2	2	1	2	1	1	1	2	1	4	4	1		1	1		1
'62102720820220180290	2	8.22	1	23	5	1	1	25	5	1	1	5	1	1	2900	50	1	1	1	2			1		1		2	1	2	3	2	2	2	1	2	2	1	2	1	2	1	5	5	1		1	1		1
'62102720820120180287	1	7.73	1	24	3	1	1	31	3	1	1	3	1	1	4100	50	1	1	1	2			1		1		2	1	2	3	2	1	1	1	1	1	1	1	1	2	1	1	1	1		1	0		0
'64042520120020189125	1	7.2	1	27	3	1	1	31	3	6	1	3	1	1	2700	50	1	1	1	2			1		1		2	1	2	3	2	1	1	1	1	1	1	1	1	2	1	1	1	1		1	0		0
'64042520220220184326	1	7.79	3	22	3	1	3	28	4	9	1	3	1	1	2700	50	1	1	1	2			1		1		2	1	2	4	2	1	2	2	1	2	1	1	2	1	1	5	5	1		1	1		1
'64042520220220184319	1	6.21	1	27	4	4	1	28	4	4	1	4	4	1	4200	51	1	1	1	2			1		1		1	1	2	3	2	2	2	1	1	2	1	1	2	2	1	4	4	1		1	1		1
'64042520220220184306	1	8.09	1	25	3	1	1	34	3	1	1	3	1	1	2600	48	1	1	2	2			2	2	1		2	1	2	3	2	1	1	2	1	1	1	1	1	2	1	3	2				0		0
'64042520220220184317	2	7.53	1	20	3	3	1	29	3	1	1	3	3	1	2900	50	1	1	1	2			1		1		2	1	2	3	2	1	1	2	1	1	1	1	1	2	1	2	2	1		1	0		0
'64042520220820184266	2	7.13	3	24	2	1	3	26	4	6	1	2	1	1	3100	49	1	1	1	2			1		1		2	1	2	3	2	1	1	1	1	1	1	1	1	2	1	1	1	1		1	0		0
'64030310101120180013	2	8.19	3	18	3	1	3	21	3	1	1	3	1	1	3300	50	1	1	1	2			1		2	2	2	1	2	3	2	1	2	2	1	1	1	1	1	2	2	4	3				0		0
'64030310101020180002	2	8.42	3	24	2	1	3	28	3	1	2	3	1	2	3500	50	1	1	1	2			2	4	1		2	1	2	3	2	1	1	1	1	2	1	1	1	2	2	3	2				0		0
'51082412221120180065	2	7.1	1	32	3	6	1	33	3	6	1	3	6	1	3550	50	1	1	1	2			2	4	2	4	2	2	2	3	2	1	1	1	2	2	1	2	1	1	1	5	4	1		1	1		1
'51082412200120180004	2	7.33	1	19	4	6	1	25	4	6	1	4	6	1	3100	50	1	1	1	2			2	4	2	4	2	2	2	3	2	1	1	1	2	2	1	1	1	1	1	4	3	1		1	0		0
'51082412220920180016	1	7.4	1	29	3	6	1	27	3	6	1	3	6	1	2700	48	1	1	1	2			1		1		2	2	2	3	2	1	1	1	1	2	1	1	1	1	1	2	2	1		1	0		0
'51082412220420180037	1	7.23	1	26	4	6	1	26	4	6	1	4	6	1	3200	50	1	1	1	2			2	3	1		2	2	2	3	2	1	1	2	2	2	1	2	1	1	1	6	5	1		1	1		1
'51082412220420180039	1	8.78	1	24	4	6	1	32	4	6	1	4	6	1	2900	49	1	1	1	2			1		1		2	2	2	3	2	1	1	2	1	2	1	1	1	1	1	3	3				0		0
'51082412220420180034	2	8.94	1	22	4	6	1	21	4	6	1	4	6	1	2800	48	1	1	1	2			1		1		2	2	2	6	2	1	1	1	1	2	1	1	1	1	1	2	2				0		0
'51082412220420180035	2	8.65	1	33	4	6	1	32	4	6	1	4	6	1	3300	50	1	1	1	2			1		1		2	2	2	3	2	1	1	2	1	2	1	1	1	1	1	3	3				0		0
'62052110120420180010	2	6.58	1	25	2	6	1	29	4	6	1	2	6	1	3400	48	1	1	1	2			1		1		1	1	2	4	2	1	1	1	1	1	1	1	1	2	1	1	1	1		1	0		0
'64030320100520180012	1	7.59	3	28	3	1	3	27	3	1	1	3	1	1	3000	50	1	1	2	2			2	2	1		2	1	2	3	2	2	2	2	1	1	1	1	1	2	1	4	3	1		1	0		0
'64030300501420180008	2	7.99	3	18	3	1	3	23	3	1	1	3	1	1	3400	50	1	1	1	2			1		1		2	1	2	3	2	1	2	2	1	2	1	1	1	2	2	4	4	1		1	1		1
'64030320002020180007	1	7.5	3	27	2	1	3	30	2	1	1	2	1	1	3000	50	1	2	1	2			2	6	1		2	2	2	4	2	1	2	1	2	1	1	1	1	2	1	4	3	1		1	0		0
'64030320001720180015	1	8.91	3	34	2	6	3	37	2	6	3	2	1	3	2300	49	1	2	1	2			2	2	1		2	1	2	3	2	2	2	1	1	1	1	1	1	2	2	3	2				0		0
'64030320001920180008	2	7.36	3	20	3	6	3	24	3	6	1	3	6	1	3600	50	1	2	2	2			2	2	1		2	1	2	3	2	2	2	2	2	2	1	2	1	2	1	7	6	1		1	1		1
'64030320001720180014	2	8.91	3	34	2	6	3	37	2	6	3	2	1	3	2500	48	1	2	1	2			2	2	1		2	1	2	3	2	2	2	1	1	1	1	1	1	2	1	3	2				0		0
'64032410621720180007	1	7.66	3	26	2	1	3	26	2	1	1	2	1	1	3600	51	1	1	1	2			2	4	1		2	1	2	3	2	1	1	1	1	1	1	1	1	2	1	2	1	1		1	0		0
'64032420599620180010	1	8.98	3	26	2	1	3	29	3	1	1	2	1	1	3200	50	1	1	1	2			1		1		2	1	2	3	2	1	2	1	2	1	1	1	1	1	1	3	3				0		0
'51081210520220180044	1	8.58	1	32	4	1	1	35	4	1	1	4	1	1	3500	50	1	1	1	2			1		1		1	1	2	3	2	1	1	2	1	2	1	1	1	1	1	3	3				0		0
'62052210120720180006	2	8.84	1	25	3	1	1	27	4	6	1	3	1	3	3400	50	1	1	1	2			1		1		2	1	2	3	2	1	2	2	2	2	1	1	1	2	1	5	5	1		1	1		1
'62052210120620180005	2	6.71	1	29	6	1	1	28	4	2	1	6	1	1	2500	48	1	1	2	2			1		1		2	1	2	3	2	2	2	1	1	2	1	1	1	2	1	3	3	1		1	0		0
'62052210121020180005	1	7.86	1	30	3	6	1	30	3	9	1	3	6	3	3500	50	1	1	1	2			1		1		2	1	2	3	2	1	2	1	1	2	1	1	1	2	1	3	3	1		1	0		0
'62052210121020180006	1	7.23	1	23	4	1	1	25	4	9	1	4	1	3	3650	50	1	1	1	2			1		1		2	1	2	3	2	2	2	2	2	2	1	1	1	2	1	5	5	1		1	1		1
'62052210121020180001	2	7.53	1	24	4	6	1	27	5	5	1	4	6	1	2950	50	1	1	2	2			1		1		2	1	2	3	2	2	2	1	2	2	1	1	1	2	1	4	4	1		1	1		1
'62052210121020180003	2	7.99	1	33	3	6	1	34	3	9	1	3	6	1	3800	50	1	1	1	2			1		1		2	1	2	3	2	1	2	1	1	2	1	1	1	2	1	3	3	1		1	0		0
'62052210120120180006	1	8.84	1	35	3	6	1	32	4	6	1	3	6	1	3550	50	1	2	1	2			2	3	1		2	1	2	3	2	1	2	2	2	1	1	1	1	2	1	5	4	1		1	1		1
'62052221021520180011	1	6.77	1	22	4	6	1	21	3	9	1	4	6	1	3600	51	1	1	1	2			1		1		2	1	2	4	2	1	2	1	1	2	1	1	1	2	1	3	3	1		1	0		0
'62052221021520180007	1	7.46	1	25	3	9	1	25	3	9	3	2	1	3	3500	51	1	1	1	2			1		1		2	1	2	3	2	1	2	1	1	2	1	1	1	2	1	3	3	1		1	0		0
'62052221021520180005	2	6.21	1	29	2	1	1	34	2	9	1	2	1	1	3000	50	1	1	1	2			1		1		2	1	2	4	2	1	2	1	1	2	1	1	1	2	1	3	3	1		1	0		0
'64032410120420180014	2	8.78	3	20	3	1	3	25	3	1	1	3	1	1	3550	50	1	1	1	2			1		1		2	1	2	3	2	1	1	1	1	1	1	1	1	2	1	1	1				0		0
'64032410120620180008	1	8.68	3	31	2	1	3	36	3	1	1	2	1	1	2500	48	1	1	1	2			1		1		2	1	2	3	2	2	2	2	1	1	1	1	1	2	2	3	3				0		0
'62052221020120180010	1	8.68	1	23	4	1	1	23	5	9	1	4	1	1	3600	51	1	1	1	2			1		1		2	1	2	4	2	2	2	1	1	2	1	1	1	2	1	3	3	1		1	0		0
'62052221020220180004	1	8.32	1	26	4	1	1	28	4	6	1	4	1	1	3400	50	1	1	1	2			1		1		2	1	2	3	2	1	2	1	1	2	1	1	1	2	1	3	3	1		1	0		0
'62052221020220180006	1	8.68	1	29	4	6	1	32	4	9	1	4	6	1	3350	50	1	1	1	2			1		1		2	1	2	3	2	1	2	2	2	2	1	1	1	2	1	5	5	1		1	1		1
'52052110620320180006	2	7.99	1	22	2	1	18	33	3	1	1	2	1	1	5500	50	1	1	1	2			1		1		1	1	2	3	2	1	1	1	1	2	1	1	1	1	1	2	2	1		1	0		0
'52052110620120180002	2	7.59	1	26	5	2	1	32	5	2	3	2	1	3	3400	50	1	1	1	2			1		2	4	2	1	2	3	2	1	2	2	1	2	1	1	1	2	2	5	4	1		1	1		1
'62052210220720180005	1	6.41	1	26	4	1	1	26	5	9	1	4	1	3	3100	50	1	1	1	2			1		1		2	1	2	3	2	1	2	1	1	2	1	1	1	2	1	3	3	1		1	0		0
'52052121320720180005	1	6.35	7	18	3	1	1	19	3	9	1	3	1	3	3600	51	1	1	1	2			1		1		2	1	2	3	2	1	1	1	2	1	1	1	2	2	1	3	3	1		1	0		0
'52052121320720180002	1	8.71	1	19	3	1	1	24	3	9	1	3	1	1	2550	48	1	1	1	2			1		1		2	1	2	4	2	1	2	2	1	2	1	1	1	2	1	4	4				0		0
'52052121320620180005	2	7.1	1	22	3	1	1	25	3	9	1	3	1	1	2700	49	1	1	1	2			1		1		2	1	2	3	2	1	1	1	2	2	1	1	1	2	1	3	3	1		1	0		0
'62052220320420180008	1	6.9	1	24	4	1	1	26	4	6	1	4	1	1	3100	50	1	1	1	2			1		1		2	1	2	3	2	1	2	1	1	2	1	1	1	2	1	3	3	1		1	0		0
'52052121320120180004	2	6.21	18	37	2	1	1	38	2	9	1	2	1	1	4800	52	1	1	1	2			2	5	1		1	1	2	3	2	1	1	1	1	1	1	2	1	1	1	3	2	1		1	0		0
'52052110320720180001	2	8.15	1	30	1	1	1	39	3	9	1	1	1	1	2900	48.2	1	1	1	2			1		1		1	1	2	3	2	1	1	1	2	1	1	1	1	2	1	2	2				0		0
'52052120320120180016	1	8.28	1	24	3	1	1	23	3	1	1	3	1	1	5400	50	1	1	1	2			1		1		1	1	2	3	2	1	2	1	1	1	1	1	1	2	1	2	2				0		0
'52052120320520180019	1	7.33	1	20	3	1	1	31	3	1	1	3	1	1	2900	50	1	2	2	2			1		1		1	1	2	3	1	1	1	1	1	2	1	1	1	2	1	1	1	1		1	0		0
'52052120320520180024	1	8.61	1	26	4	1	1	27	4	3	1	4	1	1	3000	50	1	1	1	2			2	4	1		2	1	2	3	2	2	2	2	2	2	2	2	1	2	1	7	6				0		0
'52052120320520180022	2	8.15	1	30	2	1	1	27	3	7	1	2	1	1	3500	50	1	1	1	2			1		1		2	1	2	3	2	1	1	1	2	2	1	1	1	2	1	3	3				0		0
'52052120320520180023	2	7.17	1	29	4	1	1	30	4	1	1	4	1	1	3600	50	1	1	1	2			1		1		2	1	2	3	2	1	2	1	1	2	1	2	1	2	1	4	4	1		1	1		1
'52232210200120180020	2	7.99	11	28	6	4	1	29	6	4	3	3	9	3	2500	50	1	2	1	2			1		1		1	1	2	4	1	1	1	1	1	1	1	1	1	1	1			1		1	0		0
'52232210100220180005	1	6.74	1	24	3	6	18	29	3	6	1	3	6	1	3400	50	1	2	2	2			1		1		2	1	2	4	2	1	1	1	2	1	1	1	1	2	1	2	2	1		1	0		0
'52232210100220180011	2	8.28	1	26	3	6	1	27	3	6	1	3	6	1	3650	50	1	1	1	2			1		1		2	1	2	4	2	1	2	2	2	2	2	2	1	1	1	7	6				0		0
'52232210120920180005	2	8.28	6	24	3	9	6	26	3	7	1	3	9	1	2900	50	1	1	1	2			1		1		2	1	2	4	2	1	1	1	1	1	1	1	1	2	1	1	1				0		0
'52232210100120180015	1	6.51	1	25	3	6	6	26	3	6	1	3	6	1	3200	50	1	2	1	2			1		1		2	1	2	4	1	1	1	1	1	1	1	2	1	2	1	1	1	1		1	0		0
'52232210120020180011	1	6.84	1	30	3	6	1	30	3	9	1	3	6	1	3500	51	1	1	1	2			1		1		2	1	2	3	2	1	2	2	1	2	1	1	1	2	1	4	4	1		1	1		1
'52232210720720180006	2	7.69	1	30	3	6	1	35	3	6	1	3	6	1	3500	50	1	1	1	2			1		1		1	1	2	4	2	1	1	2	2	1	2	1	1	2	1	4	3	1		1	0		0
'52232210720320180017	2	6.87	1	28	4	9	1	24	3	9	1	4	9	1	2900	50	1	1	1	2			1		1		2	1	2	3	2	1	2	2	1	2	1	1	1	1	1	4	4	1		1	1		1
'52232200400220180024	2	8.12	6	32	6	2	1	34	6	2	1	6	2	2	3350	50	1	1	2	2			1		1		2	1	2	4	2	1	2	1	1	2	1	2	1	1	2	4	4				0		0
'52232210200220180020	1	8.98	1	28	5	6	1	27	4	9	1	5	6	1	2250	48	2	1	1	2			1		1		1	1	2	3	2	1	1	1	1	2	1	1	1	1	1	2	2				0		0
'52232210200220180021	1	7.27	1	22	3	1	1	22	3	7	1	3	1	1	3500	54	1	1	1	2			1		1		2	2	2	4	2	1	2	1	1	2	1	2	1	2	1	4	4	1		1	1		1
'52232210200220180022	1	7.79	11	38	3	1	11	39	4	3	1	3	1	1	2850	50	1	1	1	2			1		1		2	1	2	3	2	1	2	1	1	1	1	1	1	2	1	2	2	1		1	0		0
'52232200400120180016	1	6.74	1	32	4	9	1	36	3	9	1	4	9	1	3050	50	1	1	1	2			1		1		2	1	2	3	2	1	2	1	2	1	1	1	1	1	2	3	3	1		1	0		0
'52232200400120180014	1	7.96	11	27	4	9	11	30	5	3	1	4	9	1	3900	50	1	1	1	2			1		1		2	1	2	4	2	1	2	2	2	1	1	1	1	1	1	4	4	1		1	1		1
'52232200400120180015	1	6.61	1	26	5	1	14	31	6	3	1	5	1	1	2900	50	1	1	1	2			1		1		2	1	2	5	2	1	2	2	1	1	1	1	1	2	2	3	3	1		1	0		0
'52232200420020180010	2	6.94	1	25	2	9	1	29	3	9	1	2	9	1	3800	50	1	1	1	2			1		1		2	1	2	3	2	1	2	2	1	2	1	1	1	1	1	4	4	1		1	1		1
'52232220520020180026	1	8.91	1	27	3	9	1	31	3	9	1	3	9	1	3000	50	1	1	1	2			1		1		2	1	2	4	2	1	2	2	1	1	1	1	2	2	1	4	4				0		0
'52232220520120180017	2	7.69	1	18	3	6	1	18	3	6	1	3	6	1	3400	49.9	1	1	1	2			2	2	2	2	2	1	2	3	2	1	2	2	2	2	2	2	1	2	1	7	6	1		1	1		1
'52232220520120180015	2	7.92	11	25	3	1	1	26	4	9	1	3	1	1	2430	50	2	1	1	2			2	2	2	3	2	1	2	3	2	1	2	1	1	1	1	1	1	1	2	3	2	1		1	0		0
'52230100300320180085	2	7.56	1	35	5	3	1	35	4	3	1	5	3	1	2800	43	2	1	1	2			2	4	1		2	1	2	3	2	1	2	2	1	2	1	2	1	2	2	6	5	1		1	1		1
'52230100820320180225	2	6.18	1	27	4	9	1	25	3	7	1	4	9	1	3600	51	1	1	1	2			2	2	1		2	1	2	5	2	1	2	1	1	1	1	1	1	1	2	3	2	1		1	0		0
'52230100820220180194	1	8.88	1	28	3	9	1	29	3	9	1	3	9	2	2700	48	1	1	1	2			2	8	1		2	1	2	3	2	1	1	1	1	1	1	1	1	1	1	2	1				0		0
'52230100820220180193	1	6.25	1	23	3	1	1	24	3	9	1	3	1	1	3510	50	1	2	1	2			1		1		2	1	2	3	2	1	2	2	1	2	1	1	1	2	1	4	4	1		1	1		1
'52230100200320180053	1	8.22	1	24	3	1	1	27	3	7	1	3	1	1	2700	48	1	1	1	2			1		1		2	1	2	3	2	1	2	2	2	1	1	1	1	2	2	4	4				0		0
'52230100200320180055	2	6.71	1	30	4	9	1	30	5	3	1	4	9	1	2900	48	1	1	1	2			2	2	1		2	1	2	3	2	1	2	2	2	2	2	1	2	2	2	7	6	1		1	1		1
'52230100200220180029	2	8.48	1	37	2	9	1	44	4	5	1	2	9	1	2250	48.5	1	1	1	2			1		1		2	1	2	4	2	1	2	2	1	1	1	1	1	1	1	3	3				0		0
'52230110020120180273	2	6.58	1	28	2	9	1	30	3	9	1	2	9	1	3490	51	1	1	1	2			1		1		2	1	2	3	2	2	1	2	2	2	1	2	1	2	1	5	5	1		1	1		1
'52230110020120180275	2	6.58	1	23	4	1	1	25	3	7	1	4	1	1	3500	50	1	1	1	2			1		1		2	1	2	3	2	1	1	2	2	1	1	2	1	2	2	4	4	1		1	1		1
'52230110020120180276	2	8.22	1	24	4	9	1	29	5	9	1	4	9	1	3400	51	1	1	1	2			1		1		2	1	2	3	2	1	2	2	2	1	1	1	1	2	2	4	4				0		0
'52230100700120180134	2	8.58	1	32	4	1	1	33	6	2	1	4	1	1	3150	50	1	1	1	2			1		1		2	2	2	3	2	1	2	2	1	1	1	1	1	1	1	3	3				0		0
'52230110020320180304	1	8.38	1	25	3	1	1	29	3	9	1	3	1	1	3050	50	1	1	1	2			1		1		2	1	2	3	2	1	2	2	2	2	1	2	1	2	1	6	6				0		0
'53292610320520180027	1	6.71	18	36	2	6	18	35	3	6	1	2	6	1	3050	49	1	1	1	2			1		1		2	1	2	3	2	1	1	1	1	1	1	1	1	2	1	1	1	1		1	0		0
'53292610320520180029	2	7.82	18	25	3	6	18	29	3	6	1	3	6	1	2900	49	1	1	1	2			1		2	2	2	1	2	3	2	1	2	2	2	1	1	1	1	2	1	5	4	1		1	1		1
'53292910220320180011	1	8.15	7	26	5	2	1	31	3	6	1	5	2	1	3000	50	1	2	1	2			2	2	1		2	1	2	3	2	1	2	2	2	1	1	1	1	1	1	5	4				0		0
'53292910220320180007	2	7.86	1	24	3	6	7	25	3	6	1	3	6	1	3000	49	1	1	1	2			1		1		2	1	2	3	2	1	2	2	1	1	1	1	1	2	1	3	3	1		1	0		0
'53292910220320180010	2	8.35	1	36	3	6	1	44	3	6	1	3	6	1	3100	50	1	1	1	2			1		1		2	1	2	3	2	1	2	2	2	1	1	2	1	2	1	5	5				0		0
'53292910220320180013	2	7.69	7	26	5	3	7	28	6	3	3	2	6	1	3000	50	1	1	1	2			1		1		2	1	2	6	2	2	2	2	2	1	1	1	1	2	2	4	4	1		1	1		1
'53092710120720180029	2	8.68	23	37	2	1	23	44	2	1	1	2	1	1	3650	49	1	1	1	2			1		1		1	1	2	3	2	1	1	2	1	1	1	1	1	2	1	2	2				0		0
'53092710120720180019	2	8.32	23	30	2	1	23	37	2	1	1	2	1	1	2600	45	1	1	1	2			1		1		2	1	2	3	2	1	1	2	2	2	1	2	1	2	1	5	5				0		0
'65322220620620180030	2	8.32	35	22	3	6	35	26	3	6	1	3	6	1	3200	49	1	1	1	2			2	1	1		2	2	2	3	2	1	2	2	1	2	1	1	2	2	1	6	5	1		1	1		1
'65322220821420180003	1	8.19	35	28	3	1	35	34	4	9	1	3	1	1	3500		1	1	1	2			1		2	2	2	1	2	5	2	1	2	2	2	1	1	1	2	2	1	6	5	1		1	1		1
'65322210122220180003	2	7.82	35	26	4	1	35	27	4	6	1	4	1	1	3600	51	1	1	1	2			1		1		2	1	2	3	2	2	2	1	2	1	1	1	2	2	1	4	4	1		1	1		1
'65322210120020180001	1	6.25	35	30	3	1	35	35	3	3	1	3	1	1	3600	52	1	1	2	2			1		1		2	2	2	3	2	1	2	1	2	1	2	1	1	2	1	4	3	1		1	0		0
'65322210120020180012	1	6.71	35	23	3	1	35	23	3	6	1	3	1	1	4200	53	1	1	1	2			1		1		2	1	2	3	2	1	2	1	1	1	1	1	2	2	1	3	3	1		1	0		0
'65322310320420180009	1	7.79	35	29	3	6	35	30	3	6	1	3	6	1	2800		1	1	1	2			1		1		2	1	2	3	2	1	1	1	2	1	1	1	1	2	1	2	2	1		1	0		0
'65322220022020180014	2	8.45	35	24	3	6	35	27	3	6	1	3	6	1	4000	52	1	1	1	2			1		1		2	1	2	3	2	1	2	2	2	2	1	1	1	2	1	5	5	1		1	1		1
'65322310320020180005	1	7.73	35	36	3	6	35	37	3	6	1	3	6	1	3500		1	1	1	2			2	2	1		2	1	2	5	2	1	2	2	2	2	1	1	1	2	1	6	5	1		1	1		1
'65322320020220180008	2	6.18	35	26	5	3	35	27	5	2	1	5	3	1	3000	50	1	1	1	2			2	1	1		2	1	2	4	2	1	2	2	1	1	1	1	2	2	2	5	4	1		1	1		1
'65322320020120180015	1	8.81	35	28	3	6	35	28	3	6	1	3	6	2			1	1	1	2			1		1		2	1	2	3	2	1	2	2	1	1	1	1	2	2	2	4	4	1		1	1		1
'65312510521220180001	1	8.42	35	28	4	6	35	28	4	4	1	4	6	1	3000		2	1	1	2			1		1		2	2	2	3	2	1	1	2	1	1	1	1	1	2	1	2	2	1		1	0		0
'65312521220720180002	2	7.5	35	31	3	6	35	32	3	6	1	3	6	1	3800	52	1	1	1	2			1		1		2	2	2	4	2	2	2	2	2	2	1	1	2	2	1	6	6	1		1	1		1
'65312521520820180007	2	6.81	35	21	3	6	35	26	3	6	1	3	6	1	2900	50	1	1	1	2			1		1		2	1	2	3	2	1	2	1	1	1	1	1	1	2	2	2	2	1		1	0		0
'65312521520820180035	2	7.13	35	21	3	6	35	24	3	6	1	3	6	1	3000		1	2	1	2			1		1		2	1	2	3	2	2	1	2	2	2	1	1	2	2	1	5	5	1		1	1		1
'65300120420420180025	2	8.94	35	26	3	1	35	28	3	9	1	3	1	1	2700	49	1	1	1	2			1		1		2	1	2	3	2	1	1	1	1	1	1	1	1	2	1	1	1				0		0
'65300120420420180046	2	8.94	35	26	3	1	35	28	3	4	1	3	1	1	2700	51	1	1	1	2			1		1		2	2	2	3	2	1	1	2	2	1	2	1	2	2	1	5	4				0		0
'65300120220420180020	1	6.35	35	27	3	1	35	29	4	1	1	3	1	1	4100	50	1	1	1	2			1		1		2	1	2	3	2	1	1	1	2	1	1	1	1	2	1	2	2	1		1	0		0
'65300120220420180025	1	6.61	35	22	3	1	35	27	6	1	1	3	1	1	3300	50	1	1	1	2			1		1		2	2	2	3	2	1	1	1	2	1	1	1	1	2	1	2	2	1		1	0		0
'65300120220420180030	2	8.19	35	23	4	1	35	27	3	6	1	4	1	1	3200	51	1	1	1	2			1		1		2	1	2	3	2	1	1	1	1	2	1	1	1	2	1	2	2				0		0
'65300120220020180028	1	6.41	35	31	4	1	35	33	3	1	1	4	1	1	3500	50	1	1	1	2			1		1		2	2	2	3	2	1	1	1	2	1	1	1	1	2	1	2	2	1		1	0		0
'15092610500320180060	2	7.23	1	33	2	1	1	32	3	7	1	2	1	2	2700	51	1	1	1	2			1		1		2	2	2	3	2	2	2	2	2	2	2	2	1	1	1	7	6	1		1	1		1
'15092110822320180001	1	7.92	1	21	3	1	1	32	3	9	1	3	1	1	3100	50	1	1	1	2			1		1		2	1	2	4	2	1	1	2	1	1	1	2	1	2	1	3	3	1		1	0		0
'15092110921020180001	2	6.15	1	29	6	4	1	30	6	4	3	3	1	1	3400	50	1	1	1	2			1		1		2	1	2	4	2	2	2	2	1	2	1	2	2	2	1	5	5	1		1	1		1
'50024010520020180002	1	8.71	15	29	4	9	15	34	3	9	1	4	9	1	3100	50	1	1	1	2			2	1	1		2	1	2	3	2	1	2	2	1	2	2	2	1	2	1	6	5	1		1	1		1
'50024010510020180036	2	7.04	15	27	3	9	15	29	3	3	1	3	9	1	3400	50	1	1	1	2			2	3	1		2	1	2	3	2	2	2	2	1	2	1	2	1	2	2	6	5	1		1	1		1
'64042520520820185207	1	7.76	1	34	3	1	1	35	3	1	1	3	1	1	4200	53	1	1	1	2			1		1		2	1	2	3	2	1	1	1	1	2	1	1	1	2	1	2	2	1		1	0		0
'64042510220320181230	1	7.59	3	40	1	1	3	44	3	1	1	1	1	1	3300	48.2	1	1	2	2			1		1		2	1	2	4	2	1	2	2	1	1	1	1	1	1	1	3	3	1		1	0		0
'64042510220320181250	2	6.58	3	22	3	1	3	23	4	9	1	3	1	1	3200	50	1	1	1	2			1		1		1	1	2	3	2	1	2	2	2	1	1	1	2	1	1	5	5	1		1	1		1
'64042510220320181148	2	6.58	3	29	2	6	3	30	2	6	1	2	6	1	2900	50	1	1	1	2			1		1		2	1	2	5	2	1	2	2	1	2	1	1	1	2	1	4	4	1		1	1		1
'64042520020420182434	1	7.43	3	20	3	1	3	22	3	1	1	3	1	1	3000	48	1	1	2	2			1		1		2	1	2	3	2	1	1	1	1	1	1	1	1	2	1	1	1	1		1	0		0
'64032410421120180001	1	7.53	3	25	3	1	3	28	3	1	1	3	1	1	3120	50	1	2	1	2			1		1		2	1	2	3	2	2	2	1	1	1	1	1	1	2	1	2	2	1		1	0		0
'64032410421320180015	1	8.58	3	22	2	1	3	23	4	1	1	2	1	1	3270	50	1	1	1	2			1		1		2	1	2	3	2	1	2	1	1	1	1	1	1	2	1	2	2				0		0
'64040210721720180003	2	6.71	3	25	3	1	3	30	3	6	1	3	1	1	2900	49	1	1	1	2			1		1		2	1	2	3	2	1	2	1	2	1	1	1	1	2	1	3	3	1		1	0		0
'64040210620820180005	1	8.94	3	26	2	1	3	32	3	6	1	2	1	1	2800	50	1	1	2	2			2	1	1		2	1	2	3	9	1	1	1	1	1	1	1	1	1	1	1
'64040220020320180003	1	6.84	3	20	3	1	3	23	3	1	1	3	1	1	3300	50	1	1	1	2			1		1		1	1	2	3	2	1	1	1	1	1	1	1	1	2	1	1	1	1		1	0		0
'64040210621520180004	1	8.35	3	23	3	1	3	26	3	6	1	3	1	1	2900	50	1	1	1	2			1		1		2	1	2	3	2	2	2	1	1	1	1	1	1	2	1	2	2				0		0
'64042320620720180011	1	6.25	1	34	1	6	1	42	2	6	1	1	6	2	3500	50	1	2	1	2			1		1		2	1	2	3	2	2	2	1	1	1	1	1	1	2	1	2	2	1		1	0		0
'64042320620720180005	1	6.48	1	33	3	1	1	31	4	9	1	3	1	1	3150	49.9	1	1	1	2			1		1		1	1	2	4	2	1	2	1	1	2	1	1	1	2	1	3	3	1		1	0		0
'64042320620220180005	1	6.54	1	33	1	1	1	40	3	6	1	1	1	1	3500	50	1	1	1	2			2	2	1		2	1	2	3	2	1	1	1	1	1	1	1	1	2	1	2	1	1		1	0		0
'64042320620220180008	2	8.25	1	30	2	1	1	28	2	5	1	2	1	1	3000	48	1	1	1	2			1		1		2	1	2	3	2	1	1	1	1	1	1	1	1	2	1	1	1				0		0
'64042320620320180002	2	8.15	1	23	4	1	1	23	3	9	1	4	1	1	3300	50	1	1	1	2			1		1		2	1	2	3	2	1	2	1	1	1	1	1	1	2	1	2	2				0		0
'64042320320120180004	1	7.53	3	28	4	6	3	27	3	6	1	4	6	2	3100	50	1	1	1	2			1		1		2	1	2	3	2	1	1	1	1	1	1	1	1	2	2	1	1	1		1	0		0
'64042310121120180030	1	8.75	3	26	2	6	3	32	2	6	1	2	6	1	3600	50	1	2	2	2			1		1		2	2	2	3	2	2	2	2	1	1	1	1	1	2	1	3	3				0		0
'64042310121120180048	1	8.84	3	24	2	6	3	28	3	6	1	2	6	2	3300	45	1	1	1	2			2	3	1		2	1	2	3	2	2	2	2	2	2	2	1	2	2	2	7	6				0		0
'64042310121120180026	2	7.86	3	23	2	1	3	22	3	6	1	2	1	1	3100	48	1	1	1	2			1		1		2	1	2	3	2	1	1	1	1	1	1	1	1	2	1	1	1	1		1	0		0
'64042310121120180050	2	6.31	3	30	2	1	3	27	3	6	1	2	1	1	3400	50	1	1	1	2			2	3	1		2	1	2	3	2	1	1	2	1	1	1	1	1	2	1	3	2	1		1	0		0
'64052221120320180197	2	6.18	3	23	3	1	3	24	3	7	1	3	1	1	3750	50	1	1	1	2			1		1		2	1	2	3	2	1	1	1	1	1	1	1	1	2	1	1	1	1		1	0		0
'64052220820020180134	1	8.09	3	26	3	1	3	34	4	1	1	3	1	1	3500	50	1	1	1	2			1		1		2	1	2	4	2	2	2	2	1	1	1	1	1	2	1	3	3				0		0
'64052220820120180160	1	8.35	3	24	3	1	3	24	3	9	1	3	1	1	3700	50	1	1	1	2			1		1		2	1	2	3	2	1	1	2	1	1	1	1	1	2	1	2	2				0		0
'64052220820120180145	2	8.78	3	30	2	1	3	37	2	9	1	2	1	1	2700	49	1	1	1	2			1		1		2	1	2	5	2	1	2	1	1	1	1	1	1	2	1	2	2				0		0
'64052220820120180153	2	7.13	3	21	2	1	3	28	2	1	1	2	1	1	3700	50	1	1	1	2			1		1		2	1	2	3	2	1	1	1	1	1	1	1	1	2	1	1	1	1		1	0		0
'64052220820120180155	2	8.02	3	19	2	1	3	25	3	1	1	2	1	1	3000	48	1	1	1	2			1		1		2	1	2	4	2	1	1	1	1	1	1	1	1	2	1	1	1				0		0
'64052221120420180238	1	6.31	3	20	2	1	3	24	2	9	1	2	1	1	3000	48	1	1	1	2			1		1		2	1	2	3	2	1	1	1	1	1	1	1	1	2	1	1	1	1		1	0		0
'62052210121420180002	2	7.13	1	27	4	1	1	30	5	9	1	4	1	3	3650	51	1	1	1	2			1		1		2	1	2	3	2	2	2	1	1	2	1	1	1	2	1	3	3	1		1	0		0
'52052110620920180004	1	8.84	1	25	3	9	1	25	3	9	3	1	1	3	3400	50	1	1	1	2			1		1		2	1	2	3	2	1	2	2	1	1	1	1	1	2	1	3	3				0		0
'52052121220420180002	1	8.75	18	32	2	1	18	35	2	9	1	2	1	1	3000	50	1	1	1	2			1		1		2	1	2	4	2	1	1	1	2	2	1	1	1	2	1	3	3				0		0
'64042220521120180001	2	8.58	3	36	1	1	3	34	1	1	1	1	1	1	3500	50	1	1	1	2			1		1		1	1	2	4	2	1	1	1	1	1	1	1	1	2	2	1	1				0		0
'64042220520120180001	2	7.13	3	30	2	1	3	30	2	1	1	2	1	1	3400	52	1	1	1	2			1		1		1	1	2	4	2	1	2	1	1	1	1	1	1	2	2	2	2	1		1	0		0
'64042220520120180003	2	7.4	3	23	1	1	3	27	5	4	1	1	1	1	3500	51	1	1	1	2			1		1		1	1	2	4	2	1	1	1	1	1	1	1	1	2	2	1	1	1		1	0		0
'64042220520120180004	2	7.17	3	35	1	1	3	40	1	1	1	1	1	1	3100	50	1	1	1	2			2	4	1		1	1	2	4	2	1	1	1	1	1	1	1	1	2	2	2	1	1		1	0		0
'52052121220020180014	2	8.98	1	24	3	1	18	31	3	1	1	3	1	1	3100	50	1	1	1	2			1		1		2	1	2	3	2	1	2	1	2	1	1	2	1	2	1	4	4				0		0
'64052210020920180058	1	6.38	3	21	3	1	3	28	4	1	1	3	1	1	3500	50	1	1	2	2			2	3	1		2	1	2	3	2	1	1	1	1	1	1	1	1	2	1	2	1	1		1	0		0
'64052210020920180048	2	8.15	3	27	5	2	3	29	5	1	1	5	2	1	3500	50	1	1	1	2			1		1		2	1	2	4	2	2	2	2	2	2	2	2	1	2	1	7	6				0		0
'64052210020920180053	2	8.15	3	27	2	1	3	30	4	2	1	2	1	1	3000	50	1	1	1	2			2	3	1		2	1	2	3	2	2	2	2	1	1	1	1	1	2	1	4	3				0		0
'52052121220120180001	1	8.12	1	30	3	1	18	31	3	9	1	3	1	1	2750	50	1	1	1	2			2	1	1		2	1	2	3	2	1	1	1	1	2	1	1	1	2	1	3	2				0		0
'62052220522120180006	2	8.65	1	29	3	1	1	32	3	5	1	3	1	1	2300	48	2	1	1	2			1		1		2	1	2	3	2	1	2	1	2	2	1	1	1	2	1	4	4	1		1	1		1
'52052121320420180004	1	7	18	41	1	9	18	46	1	9	1	1	9	1	3000	50	1	1	1	2			1		1		1	1	2	3	2	1	1	1	2	1	1	1	1	2	1	2	2	1		1	0		0
'64052221220820180256	1	8.38	1	29	6	2	1	34	3	9	1	6	2	1	3000	50	1	1	1	2			2	3	1		2	1	2	3	2	1	2	1	1	1	1	1	1	2	1	3	2				0		0
'64052221220820180241	2	8.02	3	21	2	1	3	26	2	9	1	2	1	1	2300	49	1	1	1	2			1		1		2	1	2	3	2	1	1	1	1	1	1	1	1	2	1	1	1				0		0
'64052221220820180244	2	6.74	1	25	2	1	1	31	3	9	1	2	1	1	3000	49	1	1	1	2			1		1		2	1	2	3	2	1	1	1	1	2	1	1	1	2	1	2	2	1		1	0		0
'64052221220820180248	2	7.5	1	28	3	1	1	34	4	7	1	3	1	1	3000	50	1	1	1	2			1		1		2	1	2	3	2	2	1	2	1	2	1	1	1	2	1	3	3	1		1	0		0
'64052210020320180028	2	8.84	3	22	3	1	3	28	2	9	1	3	1	1	3500	50	1	1	1	2			1		1		2	1	2	3	2	2	2	2	1	1	1	1	1	2	1	3	3				0		0
'64052210020320180023	2	7.66	3	32	3	1	3	32	3	7	1	3	1	1	4000	55	1	1	1	2			1		1		2	1	2	3	2	2	2	2	1	1	1	1	1	2	1	3	3	1		1	0		0
'64042220520720180005	1	8.65	3	25	3	1	3	25	3	1	1	3	1	1	3400	50	1	1	1	2			1		1		1	1	2	4	2	1	1	1	1	1	1	1	1	2	2	1	1				0		0
'62052220520520180010	1	8.88	1	26	3	1	1	26	4	6	1	3	1	2	3400	50	1	2	1	2			1		1		2	1	2	3	2	1	2	1	2	2	1	1	1	2	1	4	4	1		1	1		1
'62052220520520180009	2	7.59	1	26	4	1	1	25	4	9	1	4	1	1	3050	50	1	1	1	2			1		1		2	1	2	3	2	1	2	2	2	1	1	1	1	2	1	4	4	1		1	1		1
'52052110320920180004	1	7.1	1	31	2	1	22	35	3	9	1	2	1	1	3300	50	1	2	1	2			1		1		2	1	2	4	2	1	1	1	1	1	1	1	1	2	1	1	1	1		1	0		0
'64052220120420180085	1	8.81	3	25	2	1	3	29	3	9	1	2	1	1	2900	50	1	1	1	2			1		1		2	1	2	4	2	1	2	1	1	1	1	1	1	2	1	2	2				0		0
'52232220520720180016	1	7.92	1	27	5	6	1	31	5	6	1	5	6	2	3100	50	1	1	1	2			1		1		2	1	2	3	2	2	2	2	1	1	1	2	2	1	2	4	4	1		1	1		1
'52052610320820180003	1	7.36	1	26	3	1	1	28	3	1	1	3	1	1	2500	50	1	1	1	2			1		1		2	1	2	3	2	1	2	2	2	2	1	1	2	2	1	6	6	1		1	1		1
'52052610300120180007	1	8.45	18	23	3	1	18	32	3	5	1	3	1	1	3100	50	1	1	1	2			2	3	1		2	2	2	3	2	2	2	2	2	2	2	2	2	2	2	7	6	1		1	1		1
'52052610320420180006	1	8.65	1	21	2	1	1	31	1	1	1	2	1	1	3600	52	1	1	1	2			1		1		2	1	2	3	2	2	1	1	1	1	1	1	1	2	1	1	1	1		1	0		0
'52052621220520180006	2	6.51	1	21	2	9	1	25	2	1	1	2	9	1	3200	50.5	1	1	1	2			1		1		2	1	2	3	2	2	1	1	2	2	1	1	1	2	1	3	3	1		1	0		0
'52052621200120180002	1	8.68	1	25	2	1	1	26	3	1	1	2	1	1	3600	51.2	1	1	1	2			1		2	2	2	2	2	3	2	1	2	2	2	2	1	1	1	2	1	6	5	1		1	1		1
'52052621200120180003	2	8.71	1	22	2	1	1	23	3	1	1	2	1	1	3600	51	1	1	1	2			1		1		2	1	2	4	2	1	1	1	2	1	1	1	1	1	1	2	2	1		1	0		0
'52052610522220180002	1	8.75	1	20	3	1	1	30	3	1	1	3	1	1	4800	54	1	1	1	2			1		1		2	1	2	3	2	1	1	1	2	2	1	1	2	2	1	4	4	1		1	1		1
'62112410220520180009	1	8.12	1	35	2	6	1	34	3	6	1	2	6	1	2800	50	1	1	1	2			1		1		2	1	2	4	2	1	1	1	1	1	1	1	1	2	1	1	1	1		1	0		0
'62112410021520180011	1	7.76	1	30	3	1	1	40	3	1	1	3	1	1	2500	46	1	1	1	2			1		1		1	1	2	3	2	2	2	1	1	1	1	2	1	2	1	3	3	1		1	0		0
'62112410021420180012	1	6.87	1	25	3	1	1	25	3	1	1	3	1	1	3115	50	1	1	1	2			2	2	1		1	1	2	3	2	1	1	1	1	2	1	1	1	2	2	3	2	1		1	0		0
'62112411020820180012	2	8.65	1	23	5	1	1	25	4	1	1	5	1	1	3600	53	1	1	1	2			1		1		1	1	2	3	2	1	2	1	1	1	1	1	1	2	1	2	2	1		1	0		0
'62112411021120180008	2	7.36	1	26	3	5	1	26	3	5	1	3	5	2	3000	50	1	1	1	2			2	4	1		2	1	2	3	2	1	2	2	1	1	1	1	1	2	2	4	3	1		1	0		0
'52052610821620180003	1	6.84	1	24	3	1	18	29	3	7	3	3	1	3	3700	50	1	1	1	2			2	3	2	1	2	1	2	3	2	1	1	1	1	1	1	1	1	2	2	2	1	1		1	0		0
'52052610821620180002	2	7.73	1	23	2	1	1	25	2	1	1	2	1	1	3600	50	1	1	1	2			1		1		2	1	2	3	2	1	1	1	1	1	1	1	1	2	1	1	1	1		1	0		0
'62112410320420180004	2	8.65	1	33	2	6	1	35	3	6	1	2	6	1	3200	50	1	1	2	2			1		1		1	1	2	3	2	1	1	1	1	1	1	1	1	1	1	1	1	1		1	0		0
'62302420420120180003	1	6.18	8	31	2	1	8	30	2	6	1	2	1	1	3400	49	1	1	1	2			1	1	2	2	2	1	2	4	2	2	1	2	2	2	1	1	1	1	1	5	4	1		1	1		1
'62302420420720180001	1	7.92	8	29	1	1	8	32	1	1	1	1	1	2	3240	49	1	1	1	2			1	1	2	1	2	1	2	3	2	1	2	2	1	1	1	1	1	2	1	4	3	1		1	0		0
'62302420420720180002	1	7	8	22	3	2	8	26	3	1	1	3	2	1	3250	48	1	1	1	2			1	1	1		2	1	2	3	2	1	2	1	2	1	1	1	1	2	1	3	3	1		1	0		0
'53292310820220180002	2	8.98	1	25	3	1	1	20	3	6	1	3	1	1	2700	48	1	1	1	2			1		1		2	1	2	3	2	1	2	2	1	2	1	1	2	2	1	5	5				0		0
'53292310620320180012	1	8.91	1	33	6	1	1	33	3	8	1	6	1	1	3200	49	1	1	1	2			1		1		2	1	2	3	2	1	2	2	2	2	1	2	1	2	2	6	6				0		0
'53292610520320180009	2	8.19	1	25	3	6	1	31	3	6	1	3	6	1	2900	49	1	1	2	2			1		1		2	1	2	3	2	1	2	2	2	1	1	1	1	2	1	4	4				0		0
'53292610120220180006	1	8.02	1	27	5	6	1	28	4	5	1	5	6	1	3250	50	1	1	1	2			1		1		2	1	2	3	2	1	2	2	2	2	1	1	1	2	1	5	5				0		0
'53292610320120180002	2	6.64	18	28	3	6	18	30	3	6	1	3	6	1	3250	48	1	1	1	2			1		1		2	2	2	3	2	1	1	1	2	1	1	1	1	2	1	2	2	1		1	0		0
'53292610320120180010	2	7.46	18	32	4	6	18	33	3	6	1	4	6	1	3100	50	1	1	1	2			1		1		2	1	2	3	2	2	2	2	2	1	1	1	1	2	1	4	4	1		1	1		1
'53293210420620180307	2	6.81	1	32	3	6	1	36	3	6	1	3	6	1	3200	49	1	1	1	2			1		1		2	1	2	4	2	1	1	2	2	2	1	1	1	2	1	4	4	1		1	1		1
'53293210420620180328	2	7.92	1	34	3	6	1	35	3	6	1	3	6	1	3060	50	1	1	2	2			1		1		2	1	2	3	2	1	2	2	2	2	1	1	1	2	1	5	5	1		1	1		1
'53293210420620180316	2	7.07	18	29	3	6	1	29	3	6	1	3	6	1	3220	50	1	1	1	2			1		1		2	1	2	3	2	2	2	2	2	1	1	1	1	2	1	4	4	1		1	1		1
'53293210420520180286	1	7.36	7	22	3	6	1	24	3	6	1	3	6	1	4000	51	1	1	1	2			1		1		2	1	2	4	2	2	2	2	2	2	1	1	1	2	1	5	5	1		1	1		1
'53293210420520180302	1	7.63	7	29	5	6	1	31	4	6	1	5	6	1	3500	50	1	1	1	2			1		1		2	1	2	3	2	1	1	2	2	1	1	1	1	2	2	3	3	1		1	0		0
'53293210420520180274	2	6.31	1	30	3	6	1	33	3	6	1	3	6	1	2940	49	1	1	1	2			1		1		2	1	2	3	2	2	1	2	1	2	1	1	1	2	1	3	3	1		1	0		0
'53293210420520180293	2	7.33	1	31	3	6	1	27	2	6	1	3	6	1	3290	50	1	1	1	2			1		1		2	1	2	4	2	1	2	2	1	2	1	1	1	2	1	4	4	1		1	1		1
'53292610220420180015	1	6.97	1	26	2	6	1	36	3	6	1	2	6	1	3300	51	1	1	1	2			1		1		2	1	2	3	2	1	2	2	2	1	1	1	1	2	1	4	4	1		1	1		1
'53292610220420180021	2	7.92	18	20	5	6	1	19	3	6	1	5	6	1	3650	48	1	1	2	2			1		1		2	1	2	4	2	1	2	2	2	2	1	1	1	1	1	5	5	1		1	1		1
'53292610220420180013	2	8.98	18	29	5	6	18	30	2	6	1	5	6	1	3900	53	1	1	1	2			1		1		2	2	2	3	2	1	2	2	2	2	1	1	1	2	1	5	5				0		0
'53293210320120180246	1	7.2	7	27	3	6	1	26	2	6	3	2	1	3	3300	48	1	1	1	2			1		1		2	1	2	3	2	2	1	2	2	1	2	1	1	2	1	4	3	1		1	0		0
'53293210320120180229	2	6.18	1	26	3	6	1	30	3	6	1	3	6	1	3500	50	1	1	1	2			1		1		2	1	2	4	2	1	2	2	1	1	1	1	1	2	1	3	3	1		1	0		0
'53292920420920180005	1	7.53	7	30	3	6	7	28	3	6	1	3	6	1	3825	51	1	1	1	2			1		1		2	1	2	4	2	1	1	2	2	2	1	1	1	2	2	4	4	1		1	1		1
'53292910420620180001	1	8.75	7	30	3	1	7	29	3	1	1	3	1	1	3200	50	1	1	1	2			1		1		2	1	2	3	2	1	2	1	1	1	1	1	1	2	1	2	2				0		0
'53092720320120180007	1	7.92	23	39	2	1	23	28	2	1	1	2	1	1	3300	48	1	1	1	2			1		1		2	1	2	3	2	1	2	2	2	1	1	1	1	1	1	4	4	1		1	1		1
'53092720520720180061	1	8.25	23	29	2	1	23	39	2	1	1	2	1	1	2900	48	1	1	1	2			1		1		2	1	2	3	2	1	2	1	2	1	1	1	1	2	1	3	3				0		0
'53332510320220180002	1	7.73	7	30	2	1	7	36	3	5	1	2	1	1	2900	49	1	2	1	2			1		1		2	1	2	3	2	2	2	2	2	1	1	2	1	2	1	5	5	1		1	1		1
'53332510320220180001	1	6.64	7	20	3	1	7	24	3	1	1	3	1	1	3500	50	1	2	1	2			1		1		2	1	2	3	2	1	2	2	2	1	2	1	1	2	1	5	4	1		1	1		1
'53332510320220180013	2	7.59	7	33	3	1	7	36	3	1	1	3	1	1	3600	50	1	1	1	2			1		1		2	1	2	3	2	1	1	2	2	1	1	1	1	2	1	3	3	1		1	0		0
'53292910320220180002	1	8.42	7	29	2	6	1	28	3	6	1	2	6	1	3000	50	1	1	2	2			2	3	1		2	1	2	3	2	1	2	1	2	1	2	1	1	1	1	4	3				0		0
'53292910320220180001	2	7.86	7	29	3	6	7	35	6	2	1	3	6	1	4000	51	1	1	1	2			1		1		2	1	2	3	2	1	1	2	1	2	1	1	1	2	1	3	3	1		1	0		0
'53312310720120180295	1	6.84	1	20	4	1	36	21	4	5	1	4	1	1	3190	50	1	1	1	2			1		2	3	2	1	2	3	2	2	2	2	2	2	1	1	1	2	1	6	5	1		1	1		1
'53312310720120180308	1	6.94	1	29	3	6	1	30	3	6	1	3	6	1	4085	53	1	1	1	2			1		1		2	1	2	3	2	1	2	2	2	2	1	1	1	2	1	5	5	1		1	1		1
'65300110020520180023	1	8.88	35	30	4	1	35	30	5	1	1	4	1	1	2800	50	1	1	1	2			1		1		2	1	2	3	2	1	1	1	2	1	1	1	1	2	1	2	2				0		0
'65300110020520180008	1	8.78	35	29	3	1	35	32	3	1	1	3	1	1	2800	49	1	1	1	2			1		1		2	1	2	3	2	1	1	1	2	1	1	1	1	2	1	2	2				0		0
'65300110020520180010	1	8.94	35	22	4	1	35	27	3	1	1	4	1	1	3000	50	1	1	1	2			1		1		2	2	2	3	2	1	2	2	2	2	1	1	2	2	1	6	6				0		0
'65300110020520180042	1	6.54	35	27	4	1	35	35	2	9	1	4	1	1	3600	52	1	1	1	2			1		1		2	2	2	3	2	1	2	2	1	1	1	1	2	2	1	4	4	1		1	1		1
'65300110020520180003	2	7.66	35	25	4	1	35	24	6	2	1	4	1	1	2400	50	2	1	1	2			1		2	2	2	1	2	3	2	1	1	1	2	1	1	1	1	2	1	3	2	1		1	0		0
'65300110021220180037	1	7.66	35	32	4	1	35	35	3	3	1	4	1	1	3800	50	1	2	1	2			1		1		2	1	2	4	2	1	2	1	1	1	1	1	1	2	1	2	2	1		1	0		0
'64040210522220180005	2	8.81	3	21	3	6	3	22	3	6	1	3	6	1	3200	50	1	1	1	2			1		1		2	1	2	3	2	1	2	2	2	1	1	1	1	2	1	4	4				0		0
'64040210521320180004	2	8.25	1	25	2	1	1	43	2	1	1	2	1	1	2900	50	1	1	1	2			1		1		2	1	2	3	2	1	1	1	1	1	1	1	1	2	1	1	1				0		0
'64042320220220180002	1	7.66	1	32	3	1	1	33	3	5	1	3	1	1	3200	50	1	1	1	2			2	4	1		2	1	2	3	2	1	1	1	1	1	1	1	1	2	1	2	1	1		1	0		0
'64042320220220180013	1	8.94	1	29	4	2	1	30	4	2	3	2	1	3	3900	50	1	1	1	2			1		1		2	1	2	3	2	1	1	1	1	1	1	1	1	2	1	1	1				0		0
'64042320220820180015	1	7.79	1	19	3	1	1	20	3	7	1	3	1	1	3300	50	1	2	1	2			1		1		2	1	2	3	2	1	1	2	1	1	1	1	1	1	1	2	2	1		1	0		0
'64042320220820180005	2	7.86	1	27	4	1	1	25	4	4	1	4	1	1	3200	50	1	1	1	2			1		1		2	1	2	3	2	1	1	1	1	1	1	1	1	2	1	1	1	1		1	0		0
'64042221321120180002	2	7.23	3	25	2	1	3	25	2	1	1	2	1	1	3300	50	2	1	1	2			2	2	2	2	2	2	2	3	2	1	2	1	1	1	1	1	1	2	2	3	2	1		1	0		0
'64052221220920180274	1	6.48	3	20	2	1	3	22	2	9	1	2	1	1	3300	49	1	1	1	2			1		1		2	1	2	3	2	1	1	1	1	1	1	1	1	2	1	1	1	1		1	0		0
'64052221220920180279	2	8.91	3	24	3	1	3	26	3	1	1	3	1	1	3200	49	1	1	1	2			1		1		2	1	2	3	2	1	1	1	1	1	1	1	1	2	1	1	1				0		0
'64052221221320180289	1	7.69	3	24	3	1	3	26	3	9	1	3	1	1	2200	48	1	1	1	2			1		1		2	1	2	3	2	1	2	2	1	1	1	1	1	2	1	3	3	1		1	0		0
'64052221221320180295	2	7.82	3	34	5	3	3	36	4	3	3	1	1	3	3000	50	1	1	1	2			1		1		2	1	2	3	2	1	1	1	1	1	1	1	1	2	1	1	1	1		1	0		0
'52052611800120180006	1	8.25	1	31	6	2	1	38	6	2	1	6	2	1	3200	52	1	1	1	2			1		1		2	1	2	3	2	2	2	1	2	2	1	1	1	2	1	4	4	1		1	1		1
'52052611821520180001	2	7.46	1	20	4	1	1	22	3	1	1	4	1	1	3750	50	1	1	1	2			1		1		1	1	2	3	2	1	1	1	1	1	1	1	1	2	1	1	1	1		1	0		0
'52052610321120180004	1	6.18	1	25	3	1	1	28	3	1	1	3	1	1	3400	54	1	1	1	2			1		2	9	1	1	2	3	2	2	2	2	2	2	2	2	1	2	1	7	6	1		1	1		1
'62112310020420180274	1	8.52	1	26	2	6	1	26	1	6	3	3	6	3	3000	50	1	1	1	2			1		1		2	1	2	4	2	2	2	2	1	2	1	1	1	2	1	4	4	1		1	1		1
'52052621221220180002	1	6.48	1	23	3	1	1	29	4	1	1	3	1	1	3000	50	1	1	2	2			1		1		1	1	2	3	2	2	1	2	2	2	2	1	1	2	1	5	4	1		1	1		1
'52052621221220180001	2	7.3	1	30	3	1	1	25	3	1	1	3	1	1	3000	51.1	1	1	1	2			1		1		1	1	2	3	2	2	1	1	2	1	2	1	1	2	1	3	2	1		1	0		0
'62112610020620180007	1	7.86	1	28	3	1	1	32	2	9	1	3	1	1	3500	50	1	2	1	2			1		1		2	1	2	4	2	1	2	1	1	1	1	2	1	2	1	3	3	1		1	0		0
'62112610020820180004	1	8.12	1	29	3	1	1	33	3	9	1	3	1	1	3800	52	1	1	2	2			1		1		2	1	2	3	2	1	2	1	1	1	1	1	1	1	1	2	2	1		1	0		0
'62112610020820180001	2	6.67	1	34	4	3	1	36	4	9	1	4	3	1	2800	48	1	1	1	2			2	3	1		2	1	2	4	2	1	2	2	1	1	1	1	1	2	1	4	3	1		1	0		0
'52052610520120180002	2	7.96	18	38	5	2	18	40	6	2	1	5	2	1	3500	50.6	1	1	1	2			1		1		2	1	2	3	2	2	2	1	2	2	1	1	1	2	1	4	4	1		1	1		1
'62112620421120180012	2	7.73	1	26	3	6	1	29	2	6	1	3	6	1	3000	50	1	1	1	2			1		1		2	1	2	4	2	1	1	2	1	2	1	1	1	1	1	3	3	1		1	0		0
'62112620420420180005	2	8.91	1	25	3	1	1	22	3	9	1	3	1	1	3000	49	1	1	1	2			2	4	1		2	1	2	4	2	1	2	1	1	2	1	1	2	2	1	5	4	1		1	1		1
'62112620420520180003	1	6.35	1	25	2	1	1	31	2	1	1	2	1	3	4100	53	1	1	1	2			1		1		2	1	2	3	2	1	1	1	1	1	1	1	1	1	1	1	1	1		1	0		0
'62112620420520180002	1	7.07	1	24	3	1	1	23	3	1	1	3	1	1	2950	50	1	1	1	2			2	3	1		2	1	2	4	2	2	2	1	1	1	1	2	1	2	1	4	3	1		1	0		0
'52052610520520180004	1	7.04	1	28	3	1	1	35	3	1	1	3	1	1	3050	50	1	1	1	2			1		1		1	1	2	3	2	1	1	1	1	1	1	2	1	2	1	2	2	1		1	0		0
'62112620020120180004	1	6.87	1	25	3	1	1	28	3	9	1	3	1	1	3200	50	1	1	1	2			2	7	1		2	1	2	3	2	1	2	2	1	1	1	2	2	1	1	5	4	1		1	1		1
'62112620021120180003	2	8.75	1	28	3	1	1	26	3	6	1	3	1	1	4000	52	1	1	1	2			2	3	2	3	2	1	2	3	2	1	2	2	2	1	1	2	1	2	1	6	5	1		1	1		1
'62112410120420180008	2	6.64	1	31	4	5	1	31	4	5	1	4	5	1	3200	51	1	1	1	2			2	7	1		2	2	2	3	2	2	1	1	1	1	1	2	1	2	1	3	2	1		1	0		0
'62112410120920180004	2	7.63	1	23	4	6	1	27	4	6	1	4	6	1	2995	50	1	1	1	2			1		1		2	1	2	3	2	2	2	1	1	1	2	2	1	2	2	4	3	1		1	0		0
'62292510120020180005	1	8.35	3	23	2	1	3	25	2	5	1	2	1	3	3150	52	1	1	1	2			2	3	1		2	1	2	3	2	1	1	1	1	1	1	1	1	2	1	2	1	1		1	0		0
'62292510120020180003	2	8.35	3	24	4	1	19	24	4	5	1	4	1	1	3000	52	1	1	1	2			1		1		2	1	2	3	2	1	1	1	1	1	1	1	1	2	1	1	1	1		1	0		0
'62292510120220180007	1	8.61	1	24	2	1	1	25	3	7	1	2	1	2	3200	50	1	2	2	2			1		2	4	2	1	2	3	2	1	2	2	1	1	1	1	1	2	1	4	3	1		1	0		0
'62292520120020180006	1	8.78	19	20	1	1	19	22	1	1	3	1	1	3	3400	45	1	1	1	2			2	3	1		2	2	2	3	2	1	1	1	1	1	1	1	1	2	1	2	1	1		1	0		0
'62292520120020180002	2	7.43	19	23	1	1	19	25	1	1	1	1	1	1	3450	47	1	1	1	2			2	4	1		2	2	2	3	2	2	2	2	2	2	2	1	1	2	1	6	5	1		1	1		1
'62292510120420180003	2	7.13	19	24	2	1	19	28	2	1	1	1	2	1	5300	60	1	1	1	2			1		1		2	1	2	3	2	1	2	1	1	1	1	1	1	2	1	2	2	1		1	0		0
'62292520120520180004	1	7.66	19	26	2	1	19	30	3	1	1	2	1	1	2500	47	1	1	2	2			2	3	1		2	2	2	3	2	1	1	2	1	1	1	1	1	2	1	3	2	1		1	0		0
'62292510220020180008	1	7.63	3	21	2	1	3	20	2	2	1	2	1	1	3200	50	1	1	1	2			1		1		2	1	2	3	2	1	1	1	1	1	1	1	1	2	1	1	1	1		1	0		0
'62292510220120180004	2	8.55	1	24	3	1	1	28	5	3	3	1	1	3	3250	50	1	1	1	2			2	3	1		2	1	2	3	1	1	1	1	1	1	1	1	1	2	1	1		1		1	0		0
'62292510220720180002	2	8.98	19	26	2	1	19	29	2	6	1	2	1	1	3600	50	1	1	1	2			1		1		2	1	2	3	2	1	1	1	1	1	1	1	1	2	1	1	1	1		1	0		0
'62292510220520180005	1	7.33	19	29	1	1	19	42	2	1	1	1	1	1	3500	49.9	1	1	1	2			1		1		2	1	2	3	2	1	1	1	1	1	1	1	1	2	1	1	1	1		1	0		0
'62302420020120180002	1	8.48	8	33	2	6	8	36	2	6	3	1	1	1	4000	52	1	1	1	2			1		1		1	1	2	3	2	2	2	1	1	1	1	1	1	2	1	3	2	1		1	0		0
'63022310620120180003	2	8.02	15	30	3	6	15	34	3	6	1	3	6	1	3000	50	1	1	1	2			1		1		2	1	2	3	2	1	2	2	1	1	1	1	1	2	1	3	3				0		0
'63022320220820180008	2	7.1	15	31	3	6	15	32	3	6	1	3	6	1	3900	53	1	1	1	2			1		2	1	2	1	2	3	2	2	2	2	1	1	1	1	1	1	1	4	3	1		1	0		0
'63022410121020180013	2	7.33	3	25	2	6	3	33	2	6	1	2	6	3	3500	50	1	1	1	2			1		1		2	1	2	3	2	1	1	1	1	1	1	1	1	2	1	1	1	1		1	0		0
'63022410122520180004	1	7.86	3	27	3	6	3	27	2	6	1	3	6	1	3400	51	1	1	1	2			1		1		2	1	2	3	2	2	2	1	1	1	1	1	1	1	1	2	2	1		1	0		0
'63022410220820180003	1	6.18	3	20	2	6	3	22	2	6	1	2	6	1	3100	48	1	1	1	2			1		1		1	1	2	3	2	1	2	1	1	1	1	1	1	1	1	2	2	1		1	0		0
'63022410220820180004	2	7.04	3	35	1	6	3	38	1	6	1	1	6	1	3500	50	1	1	1	2			1		1		1	1	2	3	2	2	2	1	1	1	1	1	1	1	1	2	2	1		1	0		0
'63022310522520180016	1	6.67	1	29	4	6	1	33	3	6	1	4	6	1	3540	53	1	1	1	2			1		1		2	1	2	3	2	2	2	1	2	1	1	1	2	2	1	4	4	1		1	1		1
'63012210320320180029	1	7.13	1	29	3	1	1	32	3	7	1	3	1	1	3600	53	1	2	1	2			1		1		2	1	2	3	2	1	2	2	1	1	1	1	1	2	1	3	3	1		1	0		0
'63012210320320180022	2	6.87	1	25	3	1	1	27	3	1	3	1	1	3	3840	53	1	1	1	2			2	3	1		2	1	2	3	1	1	1	1	1	1	1	1	1	2	1	1		1		1	0		0
'63012210320320180027	2	8.81	1	32	3	1	1	38	3	6	1	3	1	1	3050	50	1	1	2	2			1		1		2	1	2	3	2	1	1	1	1	1	1	1	1	2	1	1	1				0		0
'63012210620020180013	1	8.71	1	38	4	1	1	37	3	7	1	4	1	1	4300	54	1	1	2	2			1		2	2	2	1	2	3	2	2	2	2	2	1	1	2	1	2	1	6	5				0		0
'63012210620020180006	1	8.25	1	28	5	1	1	29	3	5	1	5	1	1	3550	51	1	1	1	2			1		1		2	1	2	4	2	2	2	2	2	1	2	1	1	2	2	5	4				0		0
'63012210620020180007	2	8.28	1	23	3	1	1	24	3	9	1	3	1	1	2330	45	2	1	1	2			1		2	3	1	1	2	3	2	1	1	1	1	1	1	1	1	2	1	2	1				0		0
'63012210720220180005	2	8.68	1	40	3	1	1	38	3	9	1	3	1	1	3000	48	1	1	1	2			1		2	1	2	1	2	3	2	1	1	2	2	1	1	1	1	1	1	4	3				0		0
'63012210623320180009	2	7.69	1	31	2	1	1	29	3	7	1	2	1	1	2580	49	1	1	1	2			1		1		2	1	2	4	2	2	2	1	1	2	1	2	1	2	1	4	4	1		1	1		1
'53292310820320180008	2	8.84	1	29	3	1	1	33	3	6	1	3	1	1	3200	50	1	1	1	2			1		1		2	1	2	3	2	1	2	2	2	1	1	1	1	2	2	4	4				0		0
'53292310220420180005	1	8.02	1	24	3	1	1	28	3	6	1	3	1	1	3200	48	1	1	1	2			2	4	1		2	1	2	3	2	1	2	2	1	1	1	1	1	1	2	4	3				0		0
'53292610420220180010	1	8.45	1	29	2	6	18	33	2	6	1	2	6	1	3000	50	1	1	1	2			1		1		2	1	2	3	2	1	2	1	2	2	1	1	1	1	1	4	4				0		0
'53293210220820180033	1	8.84	1	29	3	2	1	32	3	3	3	2	1	3	3350	50	1	1	1	2			1		1		2	1	2	4	2	1	2	2	1	2	1	1	1	2	2	4	4				0		0
'53293210220820180020	2	8.35	33	25	5	2	1	29	3	5	1	5	2	1	3500	50	1	1	1	2			1		1		2	1	2	3	2	1	2	2	1	1	1	1	1	1	1	3	3				0		0
'53293210220820180001	2	7.23	7	31	3	1	7	28	3	5	1	3	1	1	4100	50	1	1	1	2			1		1		2	1	2	3	2	1	1	2	2	1	1	1	1	1	1	3	3	1		1	0		0
'53293210520420180125	2	7.1	7	23	3	5	7	22	3	5	1	3	5	1	3150	50	1	1	1	2			1		1		2	1	2	3	2	1	2	2	2	1	1	1	1	2	2	4	4	1		1	1		1
'53293210520620180097	1	8.88	7	27	3	5	7	26	3	5	1	3	5	1	3800	52	1	1	1	2			1		1		2	1	2	4	2	1	1	2	2	2	1	1	1	2	1	4	4				0		0
'53293210520620180090	1	8.02	7	30	5	1	7	31	5	5	1	5	1	1	2900	50	1	1	1	2			1		1		2	1	2	4	2	1	2	2	2	2	1	1	1	2	2	5	5				0		0
'53293210520620180095	2	8.28	7	31	3	1	7	30	3	5	3	1	1	3	2800	49	1	1	1	2			1		1		2	1	2	3	2	1	1	2	1	1	1	1	1	2	1	2	2				0		0
'53293220120320180176	2	6.84	1	28	5	5	7	33	5	3	1	5	5	3	4100	50	1	1	1	2			2	3	1		2	2	2	3	2	1	2	2	1	1	1	1	1	2	2	4	3	1		1	0		0
'53293220120320180173	2	8.42	7	22	3	1	7	26	3	5	1	3	1	1	4100	53	1	1	1	2			1		1		2	1	2	3	2	2	1	2	2	2	1	1	1	2	2	4	4				0		0
'53292920320520180010	2	7.99	18	30	2	1	18	35	2	6	1	2	1	1	3400	50	1	1	1	2			1		1		2	1	2	3	2	1	2	1	2	1	1	1	1	2	1	3	3	1		1	0		0
'53292920320420180003	1	7.4	18	31	3	6	18	32	2	6	1	3	6	1	3600	50	1	1	1	2			1		1		2	1	2	3	2	1	2	2	2	1	1	1	1	2	1	4	4	1		1	1		1
'53292920320320180009	1	8.42	18	34	2	6	18	34	3	6	1	2	6	1	3200	50	1	1	1	2			1		1		2	1	2	3	2	1	2	1	2	2	1	2	1	1	1	5	5				0		0
'53292920320220180008	1	8.28	18	33	2	6	18	34	3	6	3	1	6	1	2450	48	1	1	1	2			1		1		2	1	2	3	2	1	1	1	2	1	1	1	1	1	1	2	2				0		0
'53292920421120180015	1	6.64	7	27	5	3	7	28	4	3	1	5	3	1	3700	50	1	1	1	2			1		1		2	1	2	3	2	1	1	2	2	1	1	1	1	1	2	3	3	1		1	0		0
'53292910420120180010	2	6.74	7	27	4	6	7	33	3	6	1	4	6	1	3100	50	1	1	1	2			1		1		2	1	2	3	2	1	2	1	2	1	1	1	1	2	1	3	3	1		1	0		0
'53292910420120180015	2	8.25	7	36	4	1	7	39	3	6	1	4	1	1	3100	50	1	2	1	2			1		1		2	1	2	3	2	1	2	2	2	1	1	2	1	2	2	5	5				0		0
'53332510120220180010	2	7.76	7	36	3	1	1	37	5	3	1	3	1	1	3400	50	1	1	1	2			1		1		2	1	2	3	2	1	1	2	2	2	1	1	1	2	1	4	4	1		1	1		1
'53332510120220180013	2	7.56	7	25	5	1	7	24	4	1	1	5	1	1	3250	50	1	1	1	2			1		1		2	1	2	4	2	2	1	1	1	2	1	1	1	2	1	2	2	1		1	0		0
'53292910420520180010	1	7.59	36	22	3	6	36	21	3	6	1	3	6	1	3400	50	1	1	1	2			1		1		2	1	2	3	2	1	2	1	2	1	1	1	1	2	1	3	3	1		1	0		0
'53292910420520180014	2	8.98	7	36	3	6	7	37	3	6	1	3	6	1	3200	50	1	1	1	2			1		1		2	1	2	3	2	2	2	1	2	2	1	2	1	2	2	5	5				0		0
'53332510120820180004	1	8.55	7	24	5	9	7	26	3	9	1	5	9	1	3400	54.5	1	1	2	2			1		1		2	1	2	3	2	2	1	1	1	1	1	1	1	2	1	1	1				0		0
'53332520321420180002	1	6.61	36	18	3	1	36	21	3	1	1	3	1	1	3100	50	1	1	1	2			1		1		2	1	2	3	2	1	1	2	2	1	1	1	1	1	1	3	3	1		1	0		0
'53332520321420180024	2	8.55	36	29	2	1	42	29	1	1	1	2	1	1	2200	45	2	1	1	2			1		1		2	1	2	3	2	1	1	1	2	1	1	1	1	1	1	2	2				0		0
'53332520320120180005	1	6.31	7	28	4	5	36	30	3	5	1	4	5	1	3400	50	1	1	1	2			2	2	1		2	1	2	4	2	1	1	2	2	1	1	1	1	1	1	4	3	1		1	0		0
'53332520320120180014	2	7.13	36	27	3	5	1	31	4	5	1	3	5	1	2550	50	1	1	1	2			1		1		2	1	2	4	2	2	1	2	2	1	1	1	2	2	1	4	4	1		1	1		1
'53292910320320180008	2	6.77	1	34	3	6	1	31	3	6	1	3	6	1	3250	50	1	1	1	2			1		1		2	1	2	3	2	1	2	2	2	1	1	1	1	2	1	4	4	1		1	1		1
'62302420320120180004	2	8.91	8	27	2	1	8	27	2	1	1	2	1	1	3200	50	1	1	1	2			1	1	2	2	1	1	2	4	2	2	1	2	2	2	1	1	1	2	1	5	4	1		1	1		1
'62302720320020180001	1	8.98	1	30	2	1	1	31	2	1	1	2	1	1	2980	48.9	1	1	1	2			2	3	1		2	1	2	3	2	1	1	1	1	1	1	1	1	2	1	2	1	1		1	0		0
'62302720320020180004	2	8.71	1	26	3	6	1	29	3	6	3	2	1	3	3040	49.7	1	1	1	2			2	3	1		2	1	2	3	2	1	2	1	1	1	1	1	1	2	1	3	2	1		1	0		0
'62302720320120180002	1	8.22	8	22	2	1	1	25	3	1	3	2	1	3	2930	49.1	1	1	1	2			1		2	3	2	1	2	3	2	1	2	1	1	1	1	1	1	2	1	3	2	1		1	0		0
'63022420120620180014	2	6.54	3	32	1	6	3	33	2	6	3	1	1	3	3200	51	1	1	1	2			1		2	3	2	1	2	3	2	1	1	1	1	1	1	1	1	2	1	2	1	1		1	0		0
'63022420120620180005	2	6.81	40	19	2	6	40	21	2	6	1	2	6	1	3650	52	1	1	1	2			1		2	3	2	1	2	3	2	2	1	1	1	1	1	1	1	2	1	2	1	1		1	0		0
'63022420120720180009	2	6.54	3	21	1	6	3	28	1	6	1	1	6	1	2500	48	1	1	1	2			1		1		2	1	2	3	2	2	1	1	1	1	1	1	1	2	1	1	1	1		1	0		0
'63022420121320180002	1	7.86	8	22	1	6	8	22	3	6	1	1	6	1	3000	50	1	1	1	2			1		1		1	1	2	4	2	2	1	1	1	1	1	1	1	2	1	1	1	1		1	0		0
'63022410021420180010	2	7.36	1	22	3	6	1	30	3	6	3	1	1	3	3800	51	1	1	1	2			1		1		2	1	2	4	2	2	2	1	1	1	1	1	1	2	1	2	2	1		1	0		0
'63022410021220180009	2	7.56	3	27	2	6	3	29	3	6	1	2	6	1	2900	50	1	1	1	2			1		1		1	1	2	3	2	1	1	1	1	1	1	1	1	2	1	1	1	1		1	0		0
'63022420220620180003	2	8.35	8	30	1	6	8	30	1	6	1	1	6	1	2500	49	1	1	1	2			1		1		2	1	2	3	2	2	2	2	2	1	2	1	1	2	1	5	4				0		0
'63012220421420180006	1	7.59	1	34	3	1	1	34	3	1	1	3	1	1	3500	51	1	2	1	2			2	1	2	1	1	1	2	3	2	1	1	2	1	2	1	1	1	2	1	4	3	1		1	0		0
'63012210022020180005	1	6.84	1	30	4	1	1	36	3	7	1	4	1	1	2800	50	1	1	1	2			1		1		2	1	2	3	2	1	2	2	2	1	1	1	2	2	1	5	5	1		1	1		1
'63012210722520180005	1	7.86	1	33	3	1	1	32	3	1	1	3	1	1	3100	50	1	1	1	2			2	1	1		1	1	2	3	2	2	1	1	1	1	1	1	1	1	1	2	1	1		1	0		0
'63012210621920180003	1	7.73	1	23	3	1	1	28	3	5	1	3	1	1	3000	50	1	1	1	2			1		1		1	1	2	3	2	2	1	2	1	1	1	1	1	2	1	2	2	1		1	0		0
'63012210820420180004	2	7.33	3	27	4	1	3	24	4	9	1	4	1	1	2500	50	1	1	1	2			1		1		2	1	2	4	2	1	2	2	2	2	1	1	1	2	2	5	5	1		1	1		1
'63012210821620180010	1	7.82	3	22	2	1	3	28	2	1	1	2	1	1	2900	50	1	1	1	2			2	3	2	3	2	1	2	3	2	2	2	1	2	1	2	1	1	2	2	4	3	1		1	0		0
'63012210821320180008	1	8.94	3	23	3	1	3	29	2	1	1	3	1	1	3450	50	1	1	1	2			1		1		2	1	2	3	2	1	1	1	1	1	1	1	1	2	1	1	1				0		0
'53332520221020180026	2	8.65	36	22	3	1	36	23	3	5	3	1	1	3	3000	50	1	1	1	2			1		1		2	1	2	3	2	1	1	1	2	1	1	1	1	2	1	2	2				0		0
'53332520221020180027	2	8.68	36	25	1	1	36	22	1	5	1	1	1	1	3000	48	1	2	1	2			1		1		2	1	2	3	2	1	1	1	2	1	1	1	1	2	1	2	2				0		0
'63280110020520180004	2	7.1	3	25	2	6	3	28	2	1	1	2	6	1	3400	60	1	1	1	2			1		2	3	2	2	2	3	2	1	1	1	1	1	1	1	1	2	1	2	1	1		1	0		0
'63280110020520180066	2	7.5	1	26	5	2	1	27	5	2	1	5	2	1	3350	50	1	1	1	2			2	2	1		2	1	2	3	2	1	2	1	1	2	1	1	1	2	1	4	3	1		1	0		0
'63280110020520180003	2	7.04	3	34	1	6	3	38	2	1	1	1	6	1	5000	51	1	1	1	2			1		1		2	1	2	3	2	2	2	1	1	1	1	2	1	2	1	3	3	1		1	0		0
'63280110020020180101	1	7.17	3	24	3	1	3	27	3	9	1	3	1	1	2500	49	1	1	1	2			1		2	5	2	1	2	3	1	1	1	2	2	1	1	2	1	2	1	4	3	1		1	0		0
'63280110020020180261	1	6.12	1	29	5	9	1	32	5	3	1	5	9	1	3500	50	1	1	1	2			2	3	2	3	2	1	2	3	2	1	1	1	1	2	1	1	1	2	1	3	2	1		1	0		0
'63280110020020180004	2	7.1	3	25	2	6	3	28	2	1	1	2	6	1	3400	60	1	1	1	2			1		2	3	2	2	2	3	2	1	1	1	1	1	1	1	1	2	1	2	1	1		1	0		0
'63280110020020180251	2	6.9	3	36	1	1	3	28	2	9	1	1	1	1	3500	52	1	1	1	2			1		2		1	2	2	3	2	1	1	2	1	2	1	1	1	2	1	4	3	1		1	0		0
'63280110020020180025	2	7.36	5	29	5	4	1	29	5	4	3	2	6	1	3000	50	1	1	1	2			1		1		2	1	2	3	2	1	2	1	1	2	1	1	1	2	1	3	3	1		1	0		0
'63280110020020180030	2	7.82	1	40		3	1	43	5	3	1		3	1	3000	50	1	1	2	2			1		1		1	1	2	3	2	1	1	1	1	1	1	1	1	2	1	1	1	1		1	0		0
'63280110020020180003	2	7.04	3	34	1	6	3	38	2	1	1	1	6	1	5000	51	1	1	1	2			1		1		2	1	2	3	2	2	2	1	1	1	1	1	1	2	1	2	2	1		1	0		0
'62302720920220180005	1	8.45	8	22	2	6	8	29	2	6	3	3	1	3	2910	48.5	1	1	1	2			1		2	3	2	1	2	3	2	1	2	1	1	1	1	1	1	2	1	3	2	1		1	0		0
'63262520320020180001	2	7.5	8	25	2	9	8	28	2	9	1	2	9	1	3000	50	1	1	1	2			1		9		9	9	2	3	2	9	9	9	2	2	2	2	2	2	1	5	4	1		1	1		1
'63262520320220180003	1	8.09	8	25	2	9	8	27	2	9	1	2	9	1	2900	50.1	1	1	1	2			1		2	6	2	2	2	3	2	2	2	9	2	2	2	2	2	2	1	6	5				0		0
'23122110320220180019	2	9.44	1	29	4	3	1	30	4	3	1	4	3	1	4200	50	1	1	1	2			1		1		2	1	2	3	2	1	1	1	1	1	1	1	1	2	1	1	1	1		1	0		0
'23023010321620180165	2	10.26	1	21	3	1	1	24	3	6	1	3	1	1	3500	51	1	1	1	2									2	3										2	1			1		1	0		0
'23122110610620180054	2	9.93	1	25	4	1	1	25	4	5	1	4	1	1	3200	50	1	1	1	2			1		1		2	2	2	3	2	2	2	2	2	2	1	1	1	1	1	5	5	1		1	1		1
'23023120020120180139	1	9.8	1	32	6	3	1	32	6	3	1	6	3	1	4100	50	1	1	1	2			1		1		1	1	2	3	2	1	1	1	1	2	1	1	1	2	1	2	2	1		1	0		0
'23122310620120180071	1	9.99	1	24	3	1	1	22	3	6	1	3	1	1	3500	50	1	1	1	2			1		1		2	1	2	3	2	2	2	1	1	2	1	1	1	2	1	3	3	1		1	0		0
'23023120020320180163	2	9.3	1	27	3	1	1	27	3	1	1	3	1	1	3200	50	1	1	1	2			1		1		1	1	2	3	2	1	2	1	1	2	1	1	1	2	1	3	3	1		1	0		0
'23122310620520180063	1	9.67	1	21	2	1	1	38	2	6	1	2	1	1	2600	50	1	1	1	2			1		1		2	1	2	3	2	2	2	1	1	1	1	1	1	2	1	2	2	1		1	0		0
'23122310620220180061	1	9.7	1	28	3	1	1	29	3	9	1	3	1	1	3000	50	1	2	2	2			1		1		2	1	2	3	2	2	2	1	1	2	1	1	1	2	1	3	3	1		1	0		0
'23122310620220180074	2	10.45	1	23	2	1	1	23	3	6	3	2		1	3450	50	1	1	1	2			1		1		2	1	2	3	2	2	2	1	2	2	1	1	1	2	1	4	4	1		1	1		1
'23122310620620180073	2	9.4	1	43	3	5	1	40	3	9	1	3	5	1	3000	50	1	1	1	2			1		1		2	1	2	3	2	2	2	1	1	2	1	1	1	2	1	3	3	1		1	0		0
'23023120020020180129	2	11.44	1	26	4	1	1	28	4	8	1	4	1	1	3900	51	1	1	1	2			1		1		1	1	2	3	2	1	1	1	1	2	1	1	1	1	1	2	2	1		1	0		0
'23023120020420180171	1	10.95	1	22	3	1	1	25	3	5	1	3	1	1	3110	51	1	1	1	2			1		1		1	1	2	3	2	1	1	1	1	2	1	1	1	2	1	2	2	1		1	0		0
'23023120020420180172	1	11.31	1	22	3	1	1	30	3	6	1	3	1	1	3250	50	1	1	1	2			1		1		2	2	2	3	2	2	2	2	2	2	1	1	1	2	1	5	5	1		1	1		1
'23122310720820180136	2	9.27	1	18	3	1	1	28	4	3	1	3	1	1	2200	48	2	1	1	2			1		1		2	1	2	3	2	2	2	1	2	2	1	1	1	2	1	4	4	1		1	1		1
'23023120020220180153	1	9.96	1	37	3	6	1	38	3	6	1	3	6	1	3250	50	1	1	1	2			1		1		1	1	2	3	2	1	2	1	1	2	1	1	1	1	1	3	3	1		1	0		0
'23122310620920180065	2	9.67	1	25	3	1	1	27	3	3	1	3	1	1	3700	50	1	1	1	2			1		1		2	1	2	3	2	2	2	1	1	1	1	2	2	2	1	3	3	1		1	0		0
'23023120420520180267	1	9.96	1	32	3	1	1	32	3	6	1	3	1	1	4100	50	1	1	1	2			1		1		2	1	2	3	2	1	2	1	2	1	1	1	1	2	1	3	3	1		1	0		0
'23023120420520180278	1	11.47	1	24	3	1	1	23	3	5	1	3	1	1	4000	51	1	1	1	2			1		1		2	1	2	3	2	1	2	1	2	1	1	1	1	2	1	3	3	1		1	0		0
'23023120420520180268	2	9.83	1	20	3	1	1	30	3	6	1	3	1	1	3200	51	1	1	1	2			1		1		1	2	2	3	2	1	2	1	2	1	1	1	1	2	1	3	3	1		1	0		0
'23122310720120180131	2	11.21	1	23	3	1	1	25	3	6	1	3	1	1	3100	50	1	1	1	2			1		1		2	1	2	3	2	2	2	1	2	2	1	1	1	2	1	4	4	1		1	1		1
'23122310420120180017	1	9.34	1	26	2	6	1	24	3	6	1	2	6	1	3600	51	1	1	1	2			1		1		2	1	2	3	2	2	2	1	1	2	1	1	1	2	1	3	3	1		1	0		0
'23122310720420180130	1	10.59	1	30	3	1	1	31	2	6	1	3	1	1	3200	50	1	1	1	2			1		1		2	1	2	3	2	2	2	1	2	2	1	1	1	2	1	4	4	1		1	1		1
'23023120420620180281	2	11.44	1	27	3	1	1	30	3	6	1	3	1	1	3900	50	1	1	1	2			1		1		2	1	2	3	2	1	2	1	1	2	1	1	1	2	1	3	3	1		1	0		0
'23122310720620180129	2	10.55	1	22	3	1	1	24	3	9	1	3	1	1	3400	50	1	1	1	2			1		1		2	1	2	3	2	2	2	1	2	2	1	1	1	2	1	4	4	1		1	1		1
'23023120420920180304	1	11.34	1	26	3	9	1	27	3	9	1	3	9	1	4100	51	1	1	1	2			1		1		1	1	2	3	2	1	1	1	2	2	1	1	1	2	1	3	3	1		1	0		0
'23122310420220180016	2	10.29	1	28	2	6	1	30	3	3	1	2	6	1	4000	51.2	1	1	1	2			1		1		2	1	2	3	2	2	2	1	2	2	1	1	1	2	1	4	4	1		1	1		1
'23122310221420180182	2	11.47	1	24	3	1	1	26	3	3	1	3	1	1	3700	51	1	1	1	2			1		1		2	1	2	3	2	2	2	2	2	2	1	1	1	2	1	5	5	1		1	1		1
'23122310121020180242	1	9.86	1	20	3	1	1	24	3	5	1	3	1	1	3000	50	1	1	1	2			1		1		2	1	2	3	2	2	2	1	1	2	1	1	1	2	1	3	3	1		1	0		0
'23122310121020180259	1	11.54	1	38	3	1	1	36	3	6	3	2		3	3000	48	1	1	1	2			1		1		2	1	2	3	2	2	1	1	2	1	1	1	1	2	1	2	2	1		1	0		0
'23122310121020180244	1	11.8	1	33	3	1	1	32	4	3	1	3	1	1	3600	50	1	1	1	2			1		1		2	1	2	3	2	2	2	1	2	2	1	1	1	2	1	4	4	1		1	1		1
'23122310220920180219	1	11.77	1	26	3	5	1	25	3	7	3	2		3	3000	50	1	1	1	2			1		1		2	1	2	3	2	2	2	1	2	2	1	1	1	2	1	4	4	1		1	1		1
'23122310120920180250	2	9.57	1	37	3	1	1	34	3	6	1	3	1	1	3000	50	1	1	1	2			1		1		2	1	2	3	2	2	2	1	2	2	1	1	1	2	1	4	4	1		1	1		1
'23122310121120180260	1	10.42	1	23	3	1	1	31	3	6	1	3	1	1	3500	50	1	1	1	2			1		1		2	1	2	3	2	2	2	1	1	2	1	1	1	2	1	3	3	1		1	0		0
'23122310120620180252	1	9.93	1	31	3	3	1	29	3	5	1	3	3	1	3250	50	1	1	1	2			1		1		2	1	2	3	2	2	2	2	1	2	1	1	1	2	1	4	4	1		1	1		1
'23122310120620180249	1	10.39	1	28	3	1	1	30	3	6	1	3	1	1	3300	50	1	1	1	2			1		1		2	1	2	3	2	2	2	1	1	2	1	1	1	2	1	3	3	1		1	0		0
'23122310120620180248	2	10.42	1	31	2	1	1	30	3	9	1	2	1	1	3425	50	1	1	1	2			1		1		2	1	2	3	2	2	2	1	2	2	1	1	1	2	1	4	4	1		1	1		1
'23122310120620180255	2	11.57	1	21	3	1	1	27	3	6	1	3	1	1	3400	50	1	1	1	2			1		1		2	1	2	3	2	2	1	1	1	2	1	1	1	2	1	2	2	1		1	0		0
'23122310120720180258	1	10.06	1	25	3	1	1	26	3	6	3	2		3	3000	49	1	1	1	2			1		1		2	1	2	3	2	2	1	1	1	2	1	1	1	2	1	2	2	1		1	0		0
'23023110320020180181	1	10.75	1	29	3	5	1	32	3	5	1	3	5	1	3900	51	1	1	1	2			1		1		1	1	2	3	2	1	2	1	1	2	1	1	1	2	1	3	3	1		1	0		0
'23023110320020180184	2	10.36	1	27	3	6	1	30	3	6	1	3	6	1	3300	50	1	1	1	2			1		2	1	2	1	2	3	2	1	1	1	2	1	1	1	1	2	1	3	2	1		1	0		0
'23023110320320180224	1	10.39	1	27	5	1	1	29	5	4	1	5	1	1	3550	51	1	1	1	2			1		1		2	1	2	3	2	1	2	1	2	1	1	1	1	2	1	3	3	1		1	0		0
'23023110320320180218	1	10.13	1	27	4	1	1	27	4	5	1	4	1	1	3160	50	1	1	1	2			1		1		2	2	2	3	2	1	2	1	2	1	1	1	1	2	1	3	3	1		1	0		0
'23122310221120180191	2	10.22	1	25	3	1	1	26	2	6	1	3	1	1	3050	50.5	1	1	1	2			1		1		2	1	2	3	2	2	2	2	1	2	1	1	1	2	1	4	4	1		1	1		1
'23023110320220180214	1	9.67	1	36	4	1	1	37	4	6	1	4	1	1	4100	51	1	1	1	2			1		1		2	1	2	3	2	1	2	1	2	1	1	1	1	2	1	3	3	1		1	0		0
'23023110320220180205	1	10.16	1	31	3	3	1	32	6	6	1	3	3	1	3200	54	1	1	1	2			1		1		1	2	2	3	2	1	2	1	2	1	1	1	1	2	1	3	3	1		1	0		0
'23062310320220180013	1	11.64	1	32	2	1	1	40	2	1	1	2	1	1	3350	50	1	1	1	2			1		1		2	1	2	3	2	1	2	2	2	2	1	1	1	2	1	5	5	1		1	1		1
'23062310320220180012	1	9.99	1	28	5	1	1	27	5	8	1	5	1	1	3900	52	1	1	1	2			1		1		2	1	2	3	2	1	1	2	1	1	1	1	2	2	1	3	3	1		1	0		0
'23062310320220180016	2	10.82	1	34	3	1	1	34	3	6	1	3	1	1	3500	50	1	1	1	2			1		1		2	1	2	3	2	2	2	1	1	2	1	1	1	2	1	3	3	1		1	0		0
'23062310320520180054	2	11.01	1	28	3	1	1	29	3	1	1	3	1	1	2800	50	1	1	1	2			1		1		2	1	2	3	2	2	2	2	2	2	1	2	2	2	1	6	6	1		1	1		1
'22088200400120180011	1	9.3	1	26	6	1	1	30	6	5	1	6	1	1	3750	50	1	1	1	2			2	3	1		2	1	2	3	2	1	2	1	1	2	1	1	1	2	1	4	3	1		1	0		0
'22088110522020180299	1	9.21	1	26	3	6	1	28	3	6	1	3	6	1	4200	50	1	1	1	2			1		1		2	2	2	3	2	2	2	2	2	2	1	1	2	2	1	6	6	1		1	1		1
'22082110520920180151	1	11.67	1	39	3	9	1	41	3	9	1	3	9	1	3040	50	1	1	1	2			1		1		2	1	2	3	2	2	1	2	2	1	1	1	2	2	1	4	4	1		1	1		1
'22082110520920180122	2	10.49	1	34	3	9	1	33	3	9	1	3	9	1	3400	50	1	1	1	2			1		1		2	1	2	3	2	2	1	1	2	2	1	2	1	2	1	4	4	1		1	1		1
'22088210100320180007	2	11.54	1	32	5	9	1	34	5	9	1	5	9	1	3500	50	1	1	1	2			1		2	2	2	1	2	3	2	2	2	2	2	2	2	2	2	2	1	7	6	1		1	1		1
'22088210100120180030	1	11.05	1	22	3	9	1	28	3	9	1	3	9	1	3800	53	1	1	1	2			1		1		2	1	2	3	2	2	2	2	1	2	1	1	1	2	1	4	4	1		1	1		1
'22082110520120180143	1	11.44	1	32	2	9	1	40	2	9	1	2	9	1	3300	50	1	1	1	2			1		1		2	1	2	3	2	2	2	1	2	2	1	1	1	1	1	4	4	1		1	1		1
'22082110520320180141	1	11.74	1	31	3	1	1	30	3	9	1	3	1	2	3600	55	1	1	1	2			1		1		2	1	2	3	2	1	1	2	2	1	1	1	1	1	1	3	3	1		1	0		0
'22082120320620180064	2	9.9	1	30	3	9	1	30	3	9	1	3	9	1	3600	50	1	1	1	2			1		1		2	1	2	3	2	1	1	2	1	2	1	1	1	1	1	3	3	1		1	0		0
'22082120320620180065	2	11.44	1	32	2	6	1	31	2	6	1	2	6	1	3100	50	1	1	1	2			1		1		2	1	2	3	2	1	1	2	2	1	1	1	1	2	1	3	3	1		1	0		0
'22082110621420180289	1	11.34	1	35	3	6	1	31	3	6	1	3	6	1	3500	50	1	2	2	2			1		1		2	1	2	3	2	2	2	2	1	1	1	1	1	1	1	3	3	1		1	0		0
'22088120720820180146	1	11.67	5	26	3	6	1	28	3	6	1	3	6	1	3800	50	1	1	1	2			1		2	1	2	2	2	3	2	2	2	2	2	2	2	2	1	2	1	7	6	1		1	1		1
'22088120720820180147	2	11.24	1	37	3	6	1	37	3	6	1	3	6	1	3000	46	1	1	1	2			1		2	2	2	1	2	3	2	2	1	2	1	2	1	1	1	2	2	4	3	1		1	0		0
'23022410120020180002	2	11.21	1	29	4	1	1	45	5	2	1	4	1	1	3150	50	1	2	1	2			1		1		2	1	2	3	2	2	2	2	2	2	1	1	1	1	1	5	5	1		1	1		1
'22088211020120180024	1	9.6	1	23	3	6	1	25	3	6	1	3	6	1	3300	50	1	1	1	2			2	4	1		2	1	2	3	2	1	2	2	1	1	2	1	1	2	1	4	3	1		1	0		0
'22088211020320180022	2	11.51	1	30	3	6	1	30	3	6	3	2	6	3	3500	50	1	1	1	2			2	5	1		2	2	2	4	2	1	2	2	1	1	1	1	1	2	1	4	3	1		1	0		0
'23022120220420180004	1	11.28	1	30	3	1	1	34	3	6	1	3	1	1	4200	52	1	1	1	2			2	2	1		2	1	2	3	2	2	2	1	2	2	2	1	1	2	1	5	4	1		1	1		1
'23022120220420180003	1	9.6	1	30	3	1	1	29	3	6	1	3	1	1	3300	50	1	1	1	2			2	2	1		2	2	2	3	2	2	2	1	2	2	1	1	1	2	1	5	4	1		1	1		1
'23022120220420180005	1	11.7	1	26	3	6	1	28	3	6	1	3	6	1	3300	50	1	1	1	2			1		1		2	2	2	3	2	2	2	2	2	2	2	1	1	2	1	6	5	1		1	1		1
'22082110620720180294	2	9.9	1	22	3	9	1	22	3	9	1	3	9	1	2500	46	1	1	1	2			1		1		1	1	2	3	1	1	1	2	2	2	2	1	1	2	1	4	3	1		1	0		0
'23022120220020180002	1	11.38	1	26	4	6	1	31	4	6	1	4	6	1	3300	50	1	1	1	2			1		2	1	2	2	2	3	2	2	2	1	2	1	1	1	1	2	1	4	3	1		1	0		0
'23022120220020180001	2	9.9	1	24	3	1	1	24	3	6	1	3	1	1	3400	50	1	1	1	2			1		1		2	1	2	3	2	2	2	2	2	2	1	1	1	2	1	5	5	1		1	1		1
'22082110620820180300	1	9.5	1	23	3	9	1	24	3	9	1	3	9	1	4000	50	1	1	1	2			1		1		1	1	2	3	1	1	1	2	2	2	1	1	1	2	1	3	3	1		1	0		0
'23022121420920180002	2	10.09	1	38	3	6	1	41	3	6	1	3	6	1	3100	50	1	1	1	2			1		1		2	1	2	3	2	2	2	1	2	2	1	2	2	2	1	5	5	1		1	1		1
'23022121420920180003	2	11.8	1	22	3	6	1	22	3	6	1	3	6	1	3870	50	1	1	1	2			1		1		2	1	2	3	2	1	2	2	2	2	2	1	1	2	1	6	5	1		1	1		1
'23022120220620180002	1	9.5	1	30	3	1	1	31	3	6	1	3	1	1	3600	50	1	1	1	2			2	1	1		2	2	2	3	2	2	2	1	2	2	1	1	1	2	1	5	4	1		1	1		1
'22082110620420180291	1	9.24	1	27	3	1	1	30	3	7	1	3	1	2	4350	50	1	1	1	2			1		1		2	1	2	3	2	1	2	1	1	1	1	1	1	2	1	2	2	1		1	0		0
'22082110620420180282	1	11.15	1	29	3	1	1	26	3	3	1	3	1	2	3600	50	1	1	1	2			1		1		2	1	2	3	2	1	1	2	2	2	1	1	1	2	1	4	4	1		1	1		1
'23022120220220180002	2	9.04	1	19	3	1	1	21	3	6	1	3	1	1	3600	50	1	1	1	2			1		2	2	2	1	2	3	2	2	2	1	2	2	2	1	1	2	1	5	4	1		1	1		1
'23022120220320180002	1	10.39	1	34	3	1	1	38	3	6	1	3	1	1	2750	46	1	1	1	2			2	2	1		2	1	2	3	2	2	2	1	1	2	2	1	1	2	1	4	3	1		1	0		0
'22082110000120180044	2	11.15	1	27	6	1	1	31	3	4	1	6	1	1	3300	50	1	1	1	2			1		1		2	2	2	3	1	1	1	1	1	2	1	1	1	2	1	1	1	1		1	0		0
'22082110000620180240	1	9.01	1	27	3	9	4	28	4	2	1	3	9	1	4200	52	1	1	1	2			2	5	2	1	1	1	2	3	2	2	2	2	2	2	1	1	1	2	1	6	5	1		1	1		1
'22082110000620180231	1	11.44	1	22	3	9	1	24	3	9	1	3	9	1	3700	50	1	1	1	2			1		1		2	2	2	3	2	1	2	2	1	1	1	1	1	2	1	3	3	1		1	0		0
'22082110000620180230	2	11.38	1	30	5	2	1	30	5	2	3	2	9	1	4000	50	1	1	1	2			2	1	1		2	1	2	3	2	1	2	2	2	1	1	1	2	2	1	6	5	1		1	1		1
'22082110000920180060	1	10.42	1	28	3	1	1	32	5	4	1	3	1	1	2800	49	1	1	1	2			2	1	1		2	1	2	4	2	1	2	2	2	2	1	1	1	2	1	6	5	1		1	1		1
'22082110000320180239	1	11.34	1	31	6	2	1	31	5	2	3	2	9	1	3000	50	1	1	1	2			1		1		1	1	2	3	2	1	1	2	1	1	1	1	1	2	1	2	2	1		1	0		0
'23022121420120180005	1	11.74	1	22	3	6	1	23	3	6	1	3	6	1	4650	52	1	1	1	2			2	3	1		2	1	2	3	2	1	1	2	1	2	1	2	1	2	1	5	4	1		1	1		1
'23022121420120180004	2	11.01	1	38	4	3	1	39	5	3	1	4	3	2	3540	50	1	1	1	2			2	3	1		2	1	2	3	2	1	1	2	2	2	1	1	1	2	1	5	4	1		1	1		1
'23022110020220180007	1	11.8	1	22	3	1	1	24	3	6	1	3	1	1	3740	52	1	1	1	2			2	2	1		2	2	2	3	2	2	2	2	2	2	1	1	1	2	1	6	5	1		1	1		1
'23022110020220180006	2	10.82	1	32	3	1	1	37	3	6	1	3	1	1	3440	50	1	1	1	2			2	2	1		2	1	2	3	2	2	2	1	1	1	2	2	1	2	1	4	3	1		1	0		0
'23022110020220180004	2	9.76	1	35	3	1	1	35	3	6	1	3	1	1	2750	50	1	1	1	2			1		1		1	1	2	3	2	1	1	2	2	2	1	1	1	2	1	4	4	1		1	1		1
'23022110020220180005	2	10.06	1	20	3	1	1	23	3	9	1	3	1	1	3100	50	1	1	1	2			2	2	1		2	1	2	3	2	1	1	2	2	2	1	1	1	2	1	5	4	1		1	1		1
'23022110020320180003	1	11.67	1	32	3	1	1	32	3	6	1	3	1	1	3650	50	1	1	1	2			2	2	1		2	1	2	3	2	2	2	2	2	1	1	2	1	2	1	6	5	1		1	1		1
'23022110020320180004	2	11.77	1	33	3	1	1	33	3	6	1	3	1	1	3800	50	1	1	1	2			1		2	2	2	1	2	3	2	2	2	1	2	1	2	2	1	2	1	5	4	1		1	1		1
'23022110020320180002	2	9.44	1	28	3	1	1	30	3	6	1	3	1	1	3600	50	1	1	1	2			2	2	1		2	1	2	3	2	1	2	1	2	2	1	1	1	2	1	5	4	1		1	1		1
'23022121420420180001	1	10.52	1	26	2	1	1	26	2	6	1	2	1	2	3100	50	1	1	1	2			1		1		2	1	2	3	2	1	1	2	1	2	1	1	1	2	2	3	3	1		1	0		0
'23022110020520180002	1	9.07	1	37	3	1	1	36	3	6	1	3	1	1	3400	50	1	1	1	2			2	1	1		2	1	2	3	2	2	2	2	2	2	1	1	1	2	1	6	5	1		1	1		1
'23022110020520180004	2	11.64	1	23	3	1	1	24	3	9	1	3	1	1	4900	53	1	1	1	2			2	2	1		2	1	2	3	2	1	2	1	2	1	1	1	1	2	1	4	3	1		1	0		0
'22082210000220180019	1	9.14	1	27	4	1	1	27	4	1	1	4	1	1	3400	50	1	1	1	2			1		1		2	1	2	3	2	1	2	2	2	2	1	1	1	2	1	5	5	1		1	1		1
'22082210000220180078	2	10.98	1	26	4	9	5	29	5	4	1	4	9	1	2400	50	2	1	2	2			1		2	1	2	1	2	3	2	1	1	2	2	2	1	1	1	1	1	5	4	1		1	1		1
'22082210000220180014	2	9.17	4	42	6	2	1	44	4	2	3	2	9	2	3400	50	1	1	1	2			1		1		2	1	2	3	2	1	1	2	2	2	1	1	1	2	1	4	4	1		1	1		1
'22082210000220180003	2	9.47	1	29	5	1	1	30	5	2	1	5	1	1	2900	45	1	1	1	2			2	1	1		2	1	2	3	2	1	2	2	2	2	1	1	1	2	1	6	5	1		1	1		1
'22082210000220180033	2	9.93	1	34	6	3	1	34	5	5	3	4	1	3	4000	55	1	1	1	2			2	2	1		2	1	2	3	2	1	2	2	2	2	1	1	1	2	1	6	5	1		1	1		1
'22080220420920180129	2	9.5	1	30	3	6	1	30	3	6	1	3	6	1	3500	50	1	2	1	2			1		1		1	1	2	4	2	2	2	2	1	2	1	1	1	1		4	4	1		1	1		1
'23022110520020180005	1	11.87	1	33	3	1	1	28	3	9	1	3	1	1	3400	50	1	1	1	2			1		1		2	1	2	3	2	1	1	2	2	2	1	1	1	2	1	4	4	1		1	1		1
'22080220420520180126	2	10.19	1	27	3	6	1	28	3	6	1	3	6	1	3180	50	1	1	1	2			1		1		2	1	2	4	2	1	2	1	1	2	1	1	1	2	1	3	3	1		1	0		0
'22080220420220180161	2	11.57	1	22	4	6	1	22	4	6					3500	50	1	1	1	2			1		1		2	1	2	7	2	2	2	1	1	2	1	1	2	2	1	4	4	1		1	1		1
'23022110520120180005	2	11.24	1	20	3	1	4	22	3	3	1	3	1	1	3500	51	1	1	1	2			2	1	1		2	2	2	3	2	1	2	1	2	2	2	1	1	2	1	5	4	1		1	1		1
'23022110520120180004	2	9.17	1	28	2	1	1	27	2	6	1	2	1	1	3600	51	1	1	1	2			1		1		2	1	2	3	2	2	2	2	2	2	2	2	1	2	1	7	6	1		1	1		1
'22080220498320180148	1	9.99	1	20	3	6	1	22	3	6	1	3	6	1	3500	50	1	1	1	2			1		1		1	1	2	5	2	1	2	2	2	1	1	1	1	2	1	4	4	1		1	1		1
'22080220498520180162	2	11.84	1	32	3	6	4	33	3	6	1	3	6	1	4100	50	1	1	1	2			1		1		2	1	2	3	2	1	1	2	1	2	1	1	1	2	1	3	3	1		1	0		0
'22080220421620180128	1	9.34	1	22	3	6	1	24	3	6	1	3	6	1	3450	52	1	1	1	2			1		1		2	1	2	5	2	1	1	2	1	2	1	1	1	1	1	3	3	1		1	0		0
'22080220421620180133	2	10.13	1	23	3	6	4	27	3	6	1	3	6	1	3000	50	1	2	1	2			1		1		1	1	2	4	2	1	1	1	1	2	1	1	1	2	1	2	2	1		1	0		0
'23022110520820180002	1	10.78	1	20	3	1	1	20	3	6	1	3	1	1	4100	52	1	1	1	2			2	2	1		2	2	2	3	2	2	2	1	1	2	2	1	2	2	1	5	4	1		1	1		1
'23022110520820180003	1	11.84	1	22	3	1	1	22	3	6	1	3	1	1	2700	46	1	1	1	2			2	2	1		2	2	2	3	2	2	2	1	2	2	1	1	1	2	1	5	4	1		1	1		1
'22088110220020180003	1	9.17	1	27	3	1	1	29	3	3	1	3	1	1	4100	50	1	1	1	2			2	2	1		1	1	2	3	2	1	1	1	1	2	1	1	1	2	1	3	2	1		1	0		0
'22088110220720180008	1	10.75	1	29	5	1	1	30	3	1	1	5	1	1	3350	49	1	1	1	2			2	1	1		2	1	2	3	2	1	1	1	1	2	1	1	1	2	1	3	2	1		1	0		0
'22088110220720180009	2	10.75	1	29	5	1	1	30	3	1	1	5	1	1	2900	48	1	1	1	2			2	1	1		2	1	2	3	2	1	1	1	1	2	1	1	1	2	1	3	2	1		1	0		0
'22080210220020180312	2	9.96	1	19	3	6	1	24	3	6	1	3	6	1	4000	51	1	1	1	2			2	2	1		2	2	2	3	2	2	2	2	1	2	2	1	2	2	1	6	5	1		1	1		1
'23022110520320180003	2	11.84	1	19	3	1	1	23	3	6	1	3	1	1	4000	52	1	1	1	2			2	1	1		2	1	2	3	2	1	2	1	2	2	1	1	1	2	1	5	4	1		1	1		1
'22082210620820180001	2	9.86	1	40	3	1	1	42	2	1	1	3	1	1	2750	50	1	1	1	2			1		1		2	1	2	3	1	1	2	2	2	1	1	1	2	2	1	4	4	1		1	1		1
'22088110220620180014	2	11.08	1	25	3	5	1	30	3	5	1	3	5	1	3300	50	1	1	1	2			1		1		2	1	2	3	2	1	2	2	2	2	1	1	1	2	1	5	5	1		1	1		1
'23022121720420180005	1	11.54	1	28	3	1	1	30	3	6	1	3	1	1	3600	50	1	1	1	2			2	2	1		2	2	2	3	2	1	2	1	2	2	1	1	1	2	1	5	4	1		1	1		1
'23022121720420180003	2	9.21	1	23	4	1	1	23	3	6	1	4	1	1	3000	50	1	1	1	2			1		2	1	2	1	2	3	2	1	2	1	2	2	1	1	1	2	1	5	4	1		1	1		1
'22080210298720180320	2	10.36	1	22	2	6	1	28	2	6	1	2	6	1	3050	50	1	1	1	2			2	2	1		2	2	2	3	2	1	2	2	2	2	2	1	2	2	1	7	6	1		1	1		1
'22088110220520180013	2	11.84	1	38	3	1	1	40	3	1	1	3	1	2	3400	50	1	1	1	2			1		2	3	2	1	2	3	2	2	1	2	2	1	1	1	1	1	1	4	3	1		1	0		0
'22088110220520180005	2	11.31	1	26	5	9	1	27	3	9	1	5	9	1	3650	50	1	1	1	2			1		1		2	1	2	3	2	1	2	1	1	1	2	1	1	2	1	3	2	1		1	0		0
'23022121720020180004	1	10.92	1	35	3	1	1	38	3	6	1	3	1	1	4700	50	1	1	1	2			2	3	1		2	2	2	3	2	2	2	2	2	2	2	2	2	2	1	7	6	1		1	1		1
'22082210100120180029	1	9.99	1	24	2	1	1	31	2	1	1	2	1	1	3000	50	1	1	1	2			2	1	1		2	1	2	3	2	1	2	2	1	1	1	1	1	1	1	4	3	1		1	0		0
'22082210100120180007	2	9.17	1	33	3	1	1	34	3	1	1	3	1	1	4000	50	1	1	1	2			2	1	1		2	1	2	3	2	2	2	2	1	2	1	1	1	1	1	5	4	1		1	1		1
'22082210100120180025	2	10.55	5	39	4	1	1	40	3	1	1	4	1	1	3000	50	1	1	1	2			1		1		2	1	2	3	2	1	2	2	2	2	1	2	2	2	1	6	6	1		1	1		1
'22082210121720180001	1	11.93	1	30	3	1	1	30	3	1	1	3	1	1	2900	50	1	1	1	2			1		1		2	1	2	3	2	1	2	2	2	2	1	1	1	1	1	5	5	1		1	1		1
'22082210121720180002	2	9.93	1	33	2	1	1	35	3	1	1	2	1	1	2130	45	2	1	2	2			1		1		2	1	2	3	2	1	1	2	1	2	1	1	1	1	1	3	3	1		1	0		0
'22082210720620180004	1	11.41	1	29	2	1	1	31	2	1	1	2	1	1	3400	50	1	1	1	2			1		1		2	1	2	5	2	1	1	2	2	1	1	1	1	1	1	3	3	1		1	0		0
'22080220420420180175	1	10.49	1	36	3	6	1	37	3	6	1	3	6	1	3800	50	1	1	1	2			1		1		2	1	2	5	2	1	1	1	1	2	1	1	1	2	1	2	2	1		1	0		0
'22088110520620180214	2	9.76	1	32	3	6	1	32	3	6	1	3	6	1	3300	50	1	1	1	2			1		1		2	1	2	3	2	1	1	1	1	2	1	1	1	2	1	2	2	1		1	0		0
'22088120720420180137	1	9.17	1	32	3	6	1	29	3	6	1	3	6	1	3300	50	1	1	1	2			1		1		1	1	2	3	2	2	2	1	1	2	2	1	1	2	1	4	3	1		1	0		0
'22088120720020180132	2	9.07	1	34	2	6	1	36	3	6	1	2	6	1	3700	50	1	1	1	2			2	2	1		2	1	2	3	2	1	1	2	2	1	2	1	1	2	1	4	3	1		1	0		0
'22088110520420180215	2	10.32	1	26	3	6	1	36	3	6	1	3	6	1	3400	50	1	2	1	2			1		1		2	1	2	4	2	1	1	1	1	2	1	1	1	2	1	2	2	1		1	0		0
'22088110420520180109	1	9.99	1	29	3	9	1	31	3	9	1	3	9	1	3750	59	1	1	1	2			1		1		1	1	2	3	2	1	1	1	1	2	1	2	1	1	1	3	3	1		1	0		0
'22088110420820180098	2	11.05	1	32	3	6	1	30	3	6	1	3	6	1	3100	50	1	1	1	2			1		1		2	1	2	3	1	2	2	1	1	1	1	1	1	1	1	2	2	1		1	0		0
'23022121720520180003	1	10.68	1	28	3	6	1	31	3	6	1	3	6	1	3720	50	1	1	1	2			2	2	1		2	2	2	3	2	2	2	2	2	2	2	2	2	2	1	7	6	1		1	1		1
'22088120720620180159	1	11.77	1	28	3	6	1	29	3	6	1	3	6	1	2600	50	1	1	1	2			1		2	2	1	1	2	3	2	2	2	2	2	2	2	2	2	2	1	7	6	1		1	1		1
'22082210320020180004	2	10.06	1	33	2	1	1	35	2	1	1	2	1	1	3700	55	1	1	1	2			1		1		2	1	2	3	2	1	2	1	1	2	1	1	1	2	1	3	3	1		1	0		0
'22082210320620180009	2	9.96	1	27	3	1	1	30	2	1	1	3	1	1	3500	52	1	1	1	2			1		1		2	2	2	3	2	1	2	1	2	1	1	1	1	2	1	3	3	1		1	0		0
'22082210320620180007	2	9.24	5	30	3	1	4	27	3	1	1	3	1	1	3800	50	1	1	1	2			1		1		2	1	2	3	2	1	2	2	1	1	1	1	1	2	1	3	3	1		1	0		0
'15220140098920180011	1	10.82	1	29	3	1	1	33	3	5	1	3	1	1	3650	50	1	1	1	2			2	1	1		2	1	2	3	2	2	2	2	1	2	2	2	1	2	2	6	5	1		1	1		1
'15220140099320180013	1	9.86	5	25	5	1	1	29	3	1	1	5	1	1	2900	50	1	1	1	2			2	3	1		2	1	2	3	2	2	2	2	2	2	2	2	1	2	1	7	6	1		1	1		1
'15220140099120180012	1	9.9	5	33	3	9	5	39	2	9	1	3	9	1	3750	68	1	2	2	2			1		1		2	1	2	3	2	1	1	1	1	1	1	1	1	2	1	1	1	1		1	0		0
'15220140099420180014	1	10.88	1	29	3	9	1	31	3	9	1	3	9	1	3525	50	1	1	1	2			1		1		2	1	2	3	2	2	2	2	2	2	2	1	1	2	1	6	5	1		1	1		1
'15220140099420180017	1	10.45	1	25	4	3	1	26	3	3	3	3	1	1	3540	53	1	1	1	2			1		1		2	1	2	3	2	2	2	2	2	2	1	2	1	2	1	6	6	1		1	1		1
'15220140099220180006	2	10.78	1	25	3	1	4	28	4	1	1	3	1	1	3800	55	1	2	1	2			1		1		2	1	2	3	2	2	2	2	1	2	2	1	1	2	1	5	4	1		1	1		1
'15220140098820180010	2	9.3	5	22	4	1	1	23	4	1	1	4	1	1	3960	50	1	1	1	2			1		1		2	2	2	6	2	2	2	2	2	2	2	2	2	2	1	7	6	1		1	1		1
'15220110000320180070	1	10.78	1	24	4	5	5	27	3	5	1	4	5	1	3650	50	1	1	1	2			1		1		2	1	2	3	2	1	1	2	2	2	2	1	2	2	1	6	5	1		1	1		1
'15220110000320180008	1	9.73	1	24	4	9	1	27	4	9	1	4	9	1	3520	50	1	1	1	2			1		1		2	1	2	4	2	1	2	2	2	2	2	1	2	1	1	7	6	1		1	1		1
'15220110000320180020	2	9.67	5	31	3	9	1	30	3	9	1	3	9	1	3500	52	1	1	1	2			2	2	1		2	1	2	3	2	1	2	2	2	1	1	2	1	1	1	6	5	1		1	1		1
'15220110020620180006	1	9.63	4	35	2	1	1	36	3	9	1	2	1	1	3650	50	1	1	1	2			1		1		2	2	2	4	2	1	1	1	2	2	1	1	1	1	1	3	3	1		1	0		0
'15220110020720180002	1	9.57	1	24	4	1	5	32	6	5	1	4	1	1	3700	50	1	1	1	2			1		1		2	1	2	3	1	1	2	2	2	2	1	1	1	2	2	4	4	1		1	1		1
'15220100400520180009	1	10.98	3	29	6	2	3	29	5	9	3	4	9	1	3500	50	1	1	1	2			1		1		2	1	2	3	2	1	2	2	2	2	1	1	1	2	2	5	5	1		1	1		1
'15220100400520180017	2	10.98	1	24	3	1	1	28	6	9	1	3	1	1	4450	51	1	1	1	2			1		1		2	1	2	3	2	1	2	2	2	2	2	1	1	1	1	6	5	1		1	1		1
'15220100400420180018	2	9.4	1	29	4	1	1	32	3	9	1	4	1	1	3300	50	2	1	1	2			2	5	1		2	1	2	3	2	1	1	2	2	1	1	2	1	1	1	5	4	1		1	1		1
'15220100400420180019	2	9.4	1	29	4	1	1	32	3	9	1	4	1	1	2000	47	2	1	1	2			2	5	1		2	1	2	3	2	1	1	2	2	1	1	2	1	1	1	5	4	1		1	1		1
'13082320620420180016	2	9.21	1	28	4	6	1	27	4	6	1	4	6	1	2600	48	1	1	1	2			1		1		2	1	2	3	2	1	2	1	1	2	1	1	1	2	1	3	3	1		1	0		0
'13082310321820180001	1	9.34	1	45	3	1	1	52	3	1	1	3	1	1	3200	50	1		1	2			2	1	1		2	1	2	3	2	1	2	2	1	2	1	1	1	2	1	5	4	1		1	1		1
'13082310721620180008	1	10.95	1	21	4	1	1	26	4	1	1	4	1	1	2900	50	1	1	1	2			2	3	1		2	1	2	3	2	1	1	2	1	2	1	1	2	2	1	5	4	1		1	1		1
'13082310720220180015	2	9.67	1	22	3	1	1	30	3	1	1	3	1	1	3300	50	1	1	1	2			1		1		2	1	2	3	2	1	2	2	1	2	2	1	2	2	1	6	5	1		1	1		1
'13082310721320180006	1	9.34	1	32	4	1	1	30	4	1	1	4	1	1	4200	50	1	1	1	2			2	3	1		2	1	2	3	2	1	1	2	1	2	1	1	1	2	1	4	3	1		1	0		0
'13082310721320180018	2	10.82	1	31	3	1	1	30	3	1	1	3	1	1	4200	50	1	1	1	2			1		1		2	1	2	3	2	1	1	1	1	2	1	1	2	2	1	3	3	1		1	0		0
'13082310520320180015	2	9.6	1	30	3	6	4	31	3	6	3	1	1	2	2650	48	1	1	2	2			2	1	1		2	1	2	3	2	1	2	1	1	1	1	1	1	2	1	3	2	1		1	0		0
'13082310820420180010	1	11.38	1	31	3	1	1	31	3	1	1	3	1	1	3000	48	1	1	1	2			1		1		2	1	2	4	2	2	2	2	1	1	1	1	1	2	1	3	3	1		1	0		0
'13082310520920180005	1	9.34	5	36	3	1	4	39	3	1	3	2	1	3	3300	50	1	2	2	2			2	1	1		2	1	2	3	2	1	2	2	1	2	1	1	1	2	2	5	4	1		1	1		1
'13082310520920180018	2	10.65	1	34	3	1	1	34	3	1	1	3	1	1	3100	48	1	1	2	2			2	1	1		2	1	2	3	2	1	2	2	1	2	1	1	1	2	1	5	4	1		1	1		1
'13082310521020180007	1	9.93	1	24	4	1	4	25	4	1	1	4	1	3	3700	51	1	1	1	2			1		1		2	1	2	3	2	1	1	1	1	2	1	1	1	2	1	2	2	1		1	0		0
'13082110221020180248	1	10.36	1	29	3	1	1	31	3	9	1	3	1	1	1300	47	2	1	1	2			2	3	1		2	1	2	3	2	1	1	2	2	1	1	1	1	2	1	4	3	1		1	0		0
'13082110322020180198	2	11.31	1	42	4	2	1	40	3	3	1	4	2	1	3500	50	1	1	2	2			2	3	1		2	1	2	4	2	1	2	2	1	2	1	1	1	2	1	5	4	1		1	1		1
'13082110320620180188	1	10.75	4	27	3	1	1	27	3	9	1	3	1	1	3600	50	1	1	1	2			1		1		2	1	2	5	2	2	2	2	1	2	1	1	1	2	1	4	4	1		1	1		1
'13082110320120180187	1	11.15	1	30	3	1	1	31	3	7	1	3	1	1	3150	48	1	1	1	2			2	3	1		2	1	2	8	2	2	2	2	2	2	1	2	2	2	1	7	6	1		1	1		1
'13082110320120180184	1	11.44	4	37	6	2	4	37	6	2	3	1	1	1	3200	50	1	1	1	2			1		1		2	1	2	6	2	2	2	2	2	2	1	1	1	2	1	5	5	1		1	1		1
'13082110320120180192	2	10.06	1	33	2	1	1	36	3	3	1	2	1	1	2300	46	2	1	1	2			2	1	1		2	1	2	5	2	2	2	1	2	2	1	1	1	2	1	5	4	1		1	1		1
'13082110320320180196	2	11.11	1	24	3	1	1	25	3	7	1	3	1	1	3250	51	1	1	1	2			1		1		2	1	2	5	2	1	2	2	1	2	1	1	2	2	1	5	5	1		1	1		1
'13082110322720180189	1	11.54	1	29	3	1	4	29	3	1	1	3	1	1	3200	50	1	2	1	2			2	2	1		2	1	2	8	2	2	2	2	2	2	1	2	2	2	1	7	6	1		1	1		1
'13082110220120180242	1	9.5	1	36	5	5	1	36	4	3	1	5	5	1	3600	50	1	1	1	2			1		1		2	1	2	4	2	1	2	2	1	2	1	1	1	2	1	4	4	1		1	1		1
'13082110220120180281	2	9.37	1	38	4	1	1	43	5	9	1	4	1	1	3800	50	1	1	1	2			1		1		2	1	2	4	2	1	1	2	1	2	1	2	1	2	1	4	4	1		1	1		1
'13082110220120180258	2	9.96	4	23	5	1	1	24	3	9	1	5	1	1	3200	48	1	1	1	2			2	1	1		2	1	2	3	2	1	1	2	1	2	1	1	1	2	1	4	3	1		1	0		0
'13082110521520180004	1	10.45	1	22	4	1	1	26	3	3	1	4	1	1	3350	50	1	1	1	2			1		1		2	1	2	3	2	1	1	1	1	2	1	1	1	2	1	2	2	1		1	0		0
'13082110521520180016	2	10.95	4	28	3	1	1	32	3	7	1	3	1	1	3000	50	1	1	1	2			2	2	1		2	1	2	6	2	2	2	2	1	2	1	1	1	2	1	5	4	1		1	1		1
'13082110521520180019	2	9.24	1	25	6	1	1	32	4	7	1	6	1	1	3700	50	1	1	1	2			2		1		2	1	2	7	2	2	2	2	1	2	1	2	1	2	1	6	5	1		1	1		1
'13082110521420180038	2	11.77	4	29	3	1	1	30	3	6	1	3	1	1	4200	55	1	1	1	2			2	2	1		2	2	2	4	2	1	1	2	1	2	1	1	1	2	1	4	3	1		1	0		0
'13082110520120180010	1	9.83	1	34	3	1	1	35	3	9	1	3	1	1	3000	51	1	1	1	2			2	4	1		2	1	2	3	2	1	1	1	2	1	1	1	1	2	1	3	2	1		1	0		0
'13082110520120180006	1	11.47	5	42	6	2	4	46	3	2	3	6	2	3	3400	54	1	1	1	2			2	1	1		2	1	2	5	2	2	2	2	1	1	1	1	1	2	1	4	3	1		1	0		0
'13082110520120180018	2	9.6	1	40	3	1	1	43	3	7	1	3	1	1	3900	50	1	2	1	2			1		1		2	1	2	6	2	1	2	2	1	2	1	1	1	2	1	4	4	1		1	1		1
'13082110520620180017	2	9.37	1	27	3	1	4	27	3	3	1	3	1	1	3300	51	1	1	1	2			1		1		2	1	2	5	2	2	2	2	2	1	1	1	1	1	1	4	4	1		1	1		1
'13082110620720180080	2	10.62	1	32	4	6	1	34	3	3	1	4	6	1	3900	50	1	1	2	2			2	2	1		2	1	2	6	2	2	1	2	1	2	1	1	1	2	1	4	3	1		1	0		0
'13082310722120180009	1	11.34	1	27	4	1	1	26	4	1	1	4	1	1	3500	50	1	1	1	2			2	3	1		2	1	2	3	2	1	1	2	2	2	1	1	1	2	1	5	4	1		1	1		1
'13082310722120180019	2	10.88	1	33	3	1	1	42	3	1	1	3	1	1	2900	48	1	1	1	2			1		1		2	1	2	3	2	1	2	2	2	2	1	1	2	2	1	6	6	1		1	1		1
'13082110621320180072	2	9.53	1	33	2	1	1	35	3	7	1	2	1	1	3600	48	1	1	1	2			2	2	1		2	1	2	4	2	1	2	1	1	1	1	1	1	2	1	3	2	1		1	0		0
'13082120120320180121	1	10.55	1	39	3	1	1	45	3	6	1	3	1	1	3000	49	1	1	1	2			2	2	1		2	1	2	4	2	1	2	2	1	1	1	1	1	2	1	4	3	1		1	0		0
'13082120120720180126	1	10.19	1	31	6	1	1	36	3	5	1	6	1	1	3750	52	1	1	1	2			2	2	1		2	1	2	6	2	2	2	2	2	2	1	1	1	1	1	6	5	1		1	1		1
'34042211520320180001	2	11.15	1	22	4	1	1	26	3	7	1	4	1	1	3700	51	1	1	1	2			1		1		2	1	2	3	2	1	1	2	1	2	1	1	1	2	2	3	3	1		1	0		0
'34042220220020180013	1	10.13	1	29	3	6	1	27	3	6	1	3	6	1	3600	50	1	1	1	2			1		1		1	1	2	3	2	1	1	2	2	2	1	1	2	2	2	5	5	1		1	1		1
'34042220220020180019	2	9.76	1	33	3	6	1	35	3	6	1	3	6	1	3300	50	1	1	2	2			1	3	1		2	2	2	3	2	1	1	1	1	1	2	1	1	1	2	2	1	1		1	0		0
'34042211520820180012	2	11.67	1	27	3	1	1	32	3	1	1	3	1	1	3000	50	1	1	1	2			1		1		2	2	2	3	2	1	2	2	2	1	1	1	1	2	1	4	4	1		1	1		1
'34042211520820180018	2	10.49	1	32	3	1	1	37	3	1	1	3	1	1	3550	50	1	1	1	2			1		1		2	1	2	3	2	1	2	1	2	2	1	2	2	2	2	5	5	1		1	1		1
'34042211520820180004	2	9.73	1	35	3	1	1	33	3	1	1	3	1	1	3110	50	1	1	1	2			1		1		2	1	2	3	2	1	1	2	1	1	2	1	1	2	1	3	2	1		1	0		0
'34042210821020180012	1	9.07	1	33	3	1	1	34	3	6	1	3	1	1	3600	51	2	1	1	2			1		1		2	1	2	3	2	1	2	2	2	2	2	1	1	2	2	6	5	1		1	1		1
'34042210821020180024	2	10.78	1	25	6	4	1	31	5	4	1	6	4	1	3220	50	1	1	1	2			1		1		2	1	2	3	2	1	1	1	2	1	1	2	1	1	1	3	3	1		1	0		0
'34042220220420180016	1	11.11	1	29	3	6	1	28	3	6	1	3	6	1	3200	50	1	1	1	2			1		1		2	1	2	3	2	1	1	1	1	2	1	2	1	2	2	3	3	1		1	0		0
'34042220220420180003	1	9.86	1	25	3	6	1	26	3	6	1	3	6	1	3600	50	1	1	1	2			1		1		2	1	2	4	2	1	1	1	1	2	1	1	1	2	1	2	2	1		1	0		0
'34082710020520180016	1	11.77	1	30	5	1	1	30	6	5	1	5	1	1	2700	48	1	1	1	2			1		2	3	2	1	2	3	2	1	1	1	2	2	1	1	1	2	2	4	3	1		1	0		0
'34082710020520180013	1	9.04	1	27	3	1	1	25	4	9	1	3	1	1	3400	50	1	1	1	2			1		1		2	1	2	3	2	1	1	1	1	2	1	1	1	2	1	2	2	1		1	0		0
'34082710020520180004	2	9.96	1	20	4	5	1	21	4	5	3	2	1	1	2900	50	1	1	1	2			1		2	3	2	1	2	3	2	1	2	1	2	2	1	2	1	2	1	6	5	1		1	1		1
'34082410120420180012	1	11.64	1	34	3	1	1	34	5	7	1	3	1	1	3910	50	2	1	1	2			2	3	1		2	1	2	3	2	1	1	2	2	2	1	1	1	2	2	5	4	1		1	1		1
'34082410120420180014	2	11.01	1	22	3	7	1	28	4	7	1	3	7	1	2900	50	1	1	1	2			2	2	1		2	1	2	3	2	1	1	1	1	2	2	1	1	2	1	3	2	1		1	0		0
'34082410120220180016	1	10.62	1	37	3	1	1	43	3	5	1	3	1	1	2900	50	2	1	1	2			1		1		2	1	2	3	2	1	1	1	2	2	1	1	1	2	1	3	3	1		1	0		0
'34042210920020180005	1	10.03	1	32	3	1	1	31	3	9	1	3	1	1	3300	50	1	1	1	2			1		1		2	1	2	3	2	1	1	1	1	1	1	1	1	1	2	1	1	1		1	0		0
'34042210920020180001	2	9.37	1	23	3	1	1	25	3	1	1	3	1	1	3410	50	1	1	1	2			2	2	1		2	1	2	3	2	1	1	2	1	2	1	1	1	2	2	4	3	1		1	0		0
'34042211120520180004	1	10.78	1	32	3	1	1	34	3	3	1	3	1	1	3400	50	1	1	1	2			2	2	1		2	1	2	4	2	1	1	2	1	2	1	1	1	2	2	4	3	1		1	0		0
'34082710020820180014	1	9.04	1	26	3	9	1	30	3	9	1	3	9	1	3350	50	1	1	1	2			2	3	1		2	1	2	3	2	1	1	2	1	2	1	1	1	1	1	4	3	1		1	0		0
'34082710020820180017	2	10.13	1	29	3	5	1	28	3	5	1	3	5	1	4500	50	1	1	2	2			1		1		2	1	2	3	2	1	2	2	2	2	1	1	1	1	1	5	5	1		1	1		1
'34082710020920180024	2	11.51	1	30	3	9	1	31	3	9	3	3	9	3	2800	50	1	1	1	2			1		2	2	2	1	2	3	2	1	2	1	2	2	1	1	1	2	1	5	4	1		1	1		1
'34082710020920180012	2	11.51	1	28	4	9	1	27	4	9	3	4	1	3	3150	50	1	1	1	2			1		2	3	2	2	2	3	2	1	2	1	2	2	1	1	1	2	2	5	4	1		1	1		1
'34082710020920180018	2	11.34	1	35	3	1	1	35	3	9	1	3	1	1	3760	51	1	1	1	2			1		2	2	2	2	2	3	2	1	2	2	2	2	1	2	1	2	1	7	6	1		1	1		1
'34082410100220180020	1	10.06	1	31	5	9	1	33	4	7	3	2	1	1	3100	50	1	1	1	2			1		1		2	1	2	3	2	2	2	1	2	1	1	1	1	1	1	3	3	1		1	0		0
'34082410720320180018	2	10.55	1	29	3	1	1	39	3	5	1	3	1	1	2950	48	1	1	1	2			1		1		2	1	2	4	2	1	2	2	1	2	1	1	1	2	1	4	4	1		1	1		1
'34082410220120180020	1	11.01	1	31	3	1	1	34	3	7	1	3	1	1	3050	50	1	2	1	2			1		1		2	1	2	3	2	1	1	1	1	2	1	1	1	1	2	2	2	1		1	0		0
'34082410220120180018	1	11.44	1	28	5	1	1	29	5	4	1	5	1	1	3450	50	1	1	1	2			1		1		2	1	2	3	2	1	1	2	2	1	1	1	1	2	2	3	3	1		1	0		0
'34042211121020180016	1	10.16	1	30	3	1	1	32	3	5	1	3	1	1	4100	51	2	1	1	2			1		1		2	1	2	4	2	1	2	1	1	2	1	1	2	2	2	4	4	1		1	1		1
'34082420220320180013	1	10.52	1	35	3	1	1	38	3	9	1	3	1	1	4250	51	1	1	2	2			1		1		2	1	2	4	2	1	2	2	1	1	1	2	1	1	1	4	4	1		1	1		1
'34082420220420180011	2	11.11	1	34	3	1	1	40	3	6	1	3	1	1	3140	50	1	1	1	2			2	3	1		2	1	2	3	2	1	2	1	1	2	1	1	1	2	1	4	3	1		1	0		0
'34082410420020180003	1	9.14	1	33	3	5	1	33	3	7	1	3	5	1	3570	51	1	1	1	2			1		1		2	1	2	4	2	1	2	2	1	2	1	1	2	1	2	5	5	1		1	1		1
'34082710521020180003	1	10.06	1	22	3	1	1	23	4	7	1	3	1	1	2700	50	1	1	1	2			1		1		2	1	2	3	2	1	1	2	1	1	1	1	1	1	1	2	2	1		1	0		0
'34082710521020180014	1	11.57	1	34	3	9	1	37	3	9	1	3	9	1	3000	50	1	1	1	2			1		1		2	1	2	3	2	1	1	2	2	2	1	2	1	1	1	5	5	1		1	1		1
'36073510420020180025	2	9.8	1	32	5	1	1	33	5	5	1	5	1	1	3500	50	1	1	1	2			2	1	1		2	2	2	3	2	2	2	2	2	2	1	1	1	1	1	6	5	1		1	1		1
'36073510420020180032	2	9.34	1	19	3	1	1	22	3	5	1	3	1	1	2500	50	1	1	1	2			1		1		2	1	2	3	2	1	2	1	1	2	2	2	2	1	1	5	4	1		1	1		1
'34082410420520180015	2	10.42	1	26	3	3	1	27	3	3	1	3	3	1	2805	49	1	2	1	2			1		1		2	1	2	3	2	1	2	2	1	2	1	2	1	2	1	5	5	1		1	1		1
'34152210720720180005	2	10.49	1	29	2	1	1	30	3	7	1	2	1	1	3400	49	1	1	1	2			1		1		2	1	2	3	2	2	2	1	2	1	1	1	1	2	2	3	3	1		1	0		0
'34082610100120180005	1	11.67	1	30	2	7	1	39	4	7	1	2	7	1	4250	50	1	1	2	2			2	4	1		2	1	2	5	2	1	2	2	1	2	1	1	1	2	2	5	4	1		1	1		1
'34082610100120180007	2	9.4	1	26	5	5	1	26	4	5	1	5	5	1	3140	50	1	1	1	2			1		1		2	1	2	5	2	1	2	1	1	2	1	1	1	1	1	3	3	1		1	0		0
'34082610100120180019	2	11.01	1	28	3	1	1	29	3	8	1	3	1	1	3500	50	1	1	1	2			1		1		2	1	2	5	2	1	1	2	1	2	1	1	1	1	2	3	3	1		1	0		0
'34082610100120180023	2	9.17	1	36	3	7	1	37	4	7	1	3	7	1	3510	50	1	1	1	2			1		1		2	1	2	5	2	1	2	2	1	2	1	1	1	1	2	4	4	1		1	1		1
'34082610100120180016	2	10.03	1	34	3	7	1	38	3	7	1	3	7	1	3400	50	1	1	1	2			2	3	1		2	1	2	5	2	1	2	1	2	2	1	1	1	2	1	5	4	1		1	1		1
'36073510320020180017	1	10.92	1	30	4	1	1	39	4	5	1	4	1	1	4150	51	1	1	1	2			1		1		2	1	2	3	2	1	2	2	2	2	1	1	1	1	1	5	5	1		1	1		1
'34152220620720180008	1	11.97	1	31	3	1	1	31	3	5	1	3	1	1	3600	50	1	1	1	2			1		1		2	1	2	3	2	2	1	2	2	1	2	1	1	1	2	4	3	1		1	0		0
'34082810620220180010	1	11.21	1	23	3	6	1	35	3	6	1	3	6	1	3550	50	1	1	1	2			1		1		1	2	2	3	2	1	1	2	2	2	1	1	1	2	1	4	4	1		1	1		1
'34082810620220180006	2	10.26	1	30	3	6	1	31	3	6	1	3	6	1	3750	50	1	1	2	2			1		1		2	1	2	3	2	1	2	1	1	2	1	1	1	2	1	3	3	1		1	0		0
'34082810620120180013	1	9.11	1	29	3	1	1	31	3	3	1	3	1	1	3800	50	1	1	1	2			1		1		2	1	2	3	2	1	2	2	1	2	1	1	1	1	1	4	4	1		1	1		1
'34082810620120180008	1	11.28	1	33	4	6	1	36	5	3	1	4	6	1	2950	50	1	1	1	2			1		1		2	1	2	3	2	1	2	2	2	2	1	2	1	2	1	6	6	1		1	1		1
'34082810620120180024	2	11.31	1	39	3	1	1	47	3	3	1	3	1	1	3600	51	1	1	1	2			1		1		2	2	2	3	2	1	1	2	1	2	1	1	2	1	1	4	4	1		1	1		1
'34082810620120180015	2	10.55	1	32	3	6	1	34	3	6	1	3	6	1	3330	50	1	1	1	2			2	1	1		2	1	2	3	2	1	1	2	1	2	1	1	1	2	1	4	3	1		1	0		0
'34082810620120180026	2	11.47	1	32	3	6	1	32	4	6	1	3	6	1	2550	50	1	1	1	2			2	2	1		2	1	2	3	2	1	1	1	1	1	1	1	1	2	1	2	1	1		1	0		0
'36073510120120180028	1	9.4	1	27	3	9	1	29	4	3	1	3	9	1	2850	50	1	1	1	2			1		1		2	1	2	3	2	2	2	2	2	1	1	1	1	1	1	4	4	1		1	1		1
'36073510120020180026	1	10.19	1	29	3	9	1	33	3	9	1	3	9	1	2400	50	1	1	1	2			1		1		2	1	2	3	2	1	2	1	2	1	1	1	1	1	1	3	3	1		1	0		0
'36073510120020180055	1	9.04	1	28	3	1	1	31	4	5	1	3	1	1	3100	49	1	1	1	2			1		1		2	1	2	3	2	1	1	1	1	2	1	1	1	1	1	2	2	1		1	0		0
'36073510120020180021	2	9.86	1	29	3	9	1	31	6	3	1	3	9	1	3250	50	1	1	1	2			1		1		2	1	2	3	1	1	1	2	2	1	1	1	1	1	1	2	2	1		1	0		0
'34082810620020180024	1	11.18	1	26	3	1	1	28	3	5	1	3	1	1	4000	50	1	1	1	2			1		1		2	1	2	3	2	1	1	2	1	1	1	1	1	1	1	2	2	1		1	0		0
'34082810620020180017	1	10.49	1	31	4	4	1	32	3	5	3	2	1	1	2900	50	1	1	1	2			1		1		1	1	2	3	2	1	2	2	1	1	1	1	1	1	1	3	3	1		1	0		0
'34082810620020180004	1	9.8	1	24	3	6	1	26	3	6	1	3	6	1	4000	50	1	1	1	2			1		1		2	1	2	3	2	1	2	2	1	1	1	1	1	2	1	3	3	1		1	0		0
'36073510221120180039	1	10.19	1	26	3	1	1	27	3	9	1	3	1	1	3100	50	1	1	1	2			1		1		1	1	2	3	2	1	1	1	1	1	1	1	1	1	1	1	1	1		1	0		0
'34082810220620180011	2	11.47	1	23	4	6	1	24	3	3	1	4	6	1	2650	50	1	2	1	2			1		1		2	1	2	3	2	1	1	2	1	2	1	1	1	1	1	3	3	1		1	0		0
'34082810220620180024	2	10.59	1	29	3	6	1	34	3	6	3	1	6	3	2800	50	1	1	1	2			1		1		2	1	2	3	2	1	1	2	1	2	1	2	1	1	1	4	4	1		1	1		1
'34082810220520180002	1	9.5	1	32	4	1	1	34	5	3	1	4	1	1	3200	50	1	1	1	2			1		1		2	1	2	3	1	1	2	1	1	2	1	1	1	2	1	2	2	1		1	0		0
'34082810220520180029	1	10.75	1	31	4	6	1	30	4	6	1	4	6	2	3750	50	1	1	1	2			1		1		2	1	2	3	2	1	2	2	1	2	1	2	1	2	1	5	5	1		1	1		1
'34082810220820180004	2	9.24	1	29	4	1	1	30	5	8	1	4	1	1	2850	50	1	1	1	2			2	1	1		2	1	2	3	2	1	1	2	1	2	1	1	1	1	1	4	3	1		1	0		0
'34082810220820180007	2	9.3	1	31	5	6	1	33	3	3	1	5	6	1	3150	50	1	1	1	2			2	6	1		2	1	2	3	2	1	1	2	1	2	1	2	1	2	1	5	4	1		1	1		1
'34152212021920180008	1	10.13	1	29	3	1	1	30	3	6	1	3	1	1	3000	49	1	1	1	2			1		1		2	1	2	4	2	2	2	2	2	2	1	2	1	2	2	6	6	1		1	1		1
'36073520220420180024	2	9.73	1	29	3	1	1	30	3	5	1	3	1	1	2700	50	1	1	1	2			2	3	1		2	1	2	4	2	1	2	2	1	1	1	1	1	1	1	4	3	1		1	0		0
'36073520220420180056	2	10.62	1	24	2	1	1	22	3	1	1	2	1	1	3500	50	1	1	1	2			2	1	2	1	2	2	2	4	2	1	2	2	1	2	1	2	1	1	1	6	5	1		1	1		1
'36073520220020180046	2	9.63	1	28	3	1	1	32	3	7	1	3	1	1	2525	50	1	1	1	2			1		1		2	1	2	4	2	1	2	2	2	2	1	1	1	1	1	5	5	1		1	1		1
'34082610820220180023	2	10.68	1	38	3	7	1	36	3	7	1	3	7	1	3000	50	1	1	1	2			2	3	1		2	1	2	6	2	1	1	2	1	1	1	1	1	2	1	3	2	1		1	0		0
'36073520220120180052	1	9.07	1	35	3	1	1	30	4	7	1	3	1	1	4130	50	1	1	2	2			1		1		1	1	2	3	2	1	1	1	1	1	1	1	1	1	1	1	1	1		1	0		0
'34152212020020180002	2	10.13	1	36	3	6	1	35	3	6	1	3	6	1	3000	50	1	1	1	2			2	1	1		2	1	2	4	2	1	1	1	2	2	1	1	1	2	2	4	3	1		1	0		0
'34082610820420180003	1	11.18	1	26	5	3	1	27	5	3	1	5	3	1	2100	46.8	1	2	1	2			1		1		2	1	2	3	2	1	1	2	2	1	1	1	1	1	2	3	3	1		1	0		0
'34082610820420180010	1	9.47	1	21	3	1	1	26	3	7	1	3	1	1	3400	50	1	1	1	2			2	4	1		2	1	2	3	2	1	1	2	1	1	1	1	1	2	1	3	2	1		1	0		0
'34082610820420180014	2	10.49	1	32	3	7	1	38	3	7	1	3	7	1	3900	50	1	1	1	2			1		1		2	2	2	3	2	1	2	2	1	1	1	1	1	1	1	3	3	1		1	0		0
'36073010420020180006	2	10.36	1	27	3	1	1	27	4	5	1	3	1	1	2900	50.3	1	1	1	2			2	3	1		2	1	2	3	2	1	1	2	2	2	1	1	1	2	1	5	4	1		1	1		1
'36073010420020180018	2	10.13	1	28	3	4	1	30	3	4	3	3	4	3	3300	50	1	1	1	2			2	3	1		2	2	2	3	1	1	1	1	1	2	1	1	1	2	1	2	1	1		1	0		0
'36073010420220180016	2	10.68	1	25	3	1	1	28	3	9	1	3	1	1	3100	50.1	1	1	1	2			2	4	2	2	2	1	2	3	2	1	2	2	2	2	1	1	1	2	2	6	5	1		1	1		1
'34082610720420180017	1	9.5	1	25	3	7	1	27	4	7	1	3	7	1	3360	50	1	1	1	2			1		1		2	1	2	3	2	1	1	2	1	2	1	1	1	2	1	3	3	1		1	0		0
'34082810220020180015	1	9.3	1	24	3	1	1	23	5	5	1	3	1	1	3250	50	1	1	1	2			1		1		2	2	2	3	2	1	1	2	1	2	1	2	1	2	1	4	4	1		1	1		1
'34082810220020180008	1	9.9	1	30	4	6	1	28	4	6	1	4	6	1	3500	50	1	1	1	2			2	1	1		2	1	2	3	2	1	1	2	1	1	1	1	1	2	1	3	2	1		1	0		0
'36073010821120180002	1	11.47	1	29	3	1	1	29	3	3	1	3	1	1	2750	50	1	1	1	2			1		1		1	1	2	5	2	1	2	2	2	1	1	2	1	2	1	5	5	1		1	1		1
'36073010820120180003	1	9.24	1	28	3	6	1	30	5	5	1	3	6	1	2850	49.6	1	1	1	2			1		1		2	1	2	5	2	1	2	1	1	2	1	1	1	1	1	3	3	1		1	0		0
'36078120020620180016	1	11.21	1	24	5	9	1	25	5	3	1	5	9	1	3250	50	1	1	1	2			2	3	2	3	1	1	2	3	2	1	1	1	2	2	1	1	1	2	1	4	3	1		1	0		0
'36078120020620180005	1	11.08	1	36	3	9	1	34	3	9	1	3	9	1	3250	55	1	1	1	2			1		1		1	1	2	3	1	1	1	1	2	2	1	1	2	2	2	3	3	1		1	0		0
'34152211420220180007	1	11.44	1	26	5	1	1	27	4	3	1	5	1	1	4000	52	1	1	1	2			2	2	1		2	1	2	4	2	2	2	2	2	1	2	1	1	2	1	5	4	1		1	1		1
'36073010820020180022	1	9.67	1	26	5	3	1	29	5	3	1	5	3	1	3600	51	1	1	1	2			1		1		2	1	2	5	2	1	1	1	1	2	1	1	1	2	1	2	2	1		1	0		0
'36078120020020180006	1	9.8	1	34	6	2	1	33	5	2	3	3	1	3	3200	50	1	1	1	2			2	3	2	3	2	2	2	3	2	2	2	2	2	2	1	2	1	2	1	7	6	1		1	1		1
'36078120020020180013	1	9.96	1	25	3	9	1	29	3	9	1	3	9	1	2950	55	1	1	1	2			2	2	1		2	1	2	3	2	2	2	2	2	2	1	2	1	2	2	7	6	1		1	1		1
'36078120020020180005	2	11.34	1	27	4	3	1	30	4	3	3	2	1	3	2750	50	1	1	1	2			2	3	2	3	2	1	2	3	2	1	2	1	2	1	1	2	1	2	1	5	4	1		1	1		1
'34152420120420180011	1	11.97	1	31	5	1	1	32	5	9	1	5	1	1	3000	50	1	2	1	2			2	1	1		2	1	2	4	2	1	2	1	1	1	1	2	1	2	2	4	3	1		1	0		0
'34152210222120180008	1	10.92	1	34	3	6	1	37	3	6	1	3	6	1	3535	49	1	1	1	2			1		1		2	1	2	3	2	1	1	2	1	2	1	1	1	2	2	3	3	1		1	0		0
'36073010220620180002	1	10.65	1	24	6	9	1	27	4	4	1	6	9	1	3250	49.5	1	1	1	2			1		1		2	1	2	3	2	2	2	2	2	2	1	2	1	2	2	6	6	1		1	1		1
'36073010220420180015	1	9.4	1	28	3	1	1	28	3	9	1	3	1	1	3700	51	1	1	1	2			1		1		1	1	2	3	2	1	1	1	1	2	1	1	1	2	1	2	2	1		1	0		0
'36073010220420180013	2	9.14	1	29	3	1	1	34	3	9	1	3	1	1	3400	50	1	1	1	2			1		1		2	1	2	3	2	1	1	1	2	1	1	1	1	2	1	2	2	1		1	0		0
'36073010220420180017	2	11.9	1	25	3	1	1	28	3	9	1	3	1	1	2600	50	1	9	1	2			2	4	2	2	2	1	2	3	2	1	2	2	2	1	2	2	1	2	1	6	5	1		1	1		1
'36073010220020180004	2	10.85	1	30	3	9	1	30	4	9	1	3	9	1	3600	50.1	1	1	1	2			1		1		1	1	2	3	2	2	1	1	1	2	1	1	2	2	1	3	3	1		1	0		0
'34152420120020180003	1	10.09	1	32	4	1	1	31	3	9	1	4	1	1	3350	52	1	1	1	2			2	2	1		2	1	2	3	2	1	2	2	1	2	1	2	1	2	2	6	5	1		1	1		1
'34082810120020180009	1	11.11	1	43	2	6	1	46	3	6	1	2	6	1	3950	50	1	1	1	2			1		1		2	1	2	3	2	2	2	2	1	2	1	1	1	1	1	4	4	1		1	1		1
'36078110420220180008	1	9.47	1	32	3	1	1	38	3	9	1	3	1	1	3230	50	1	1	1	2			1		1		1	1	2	3	2	2	2	2	2	2	1	1	1	2	1	5	5	1		1	1		1
'36078110420020180015	2	9.34	1	37	2	1	1	37	3	9	1	2	1	1	2750	49.5	1	1	1	2			1		1		2	1	2	3	2	1	1	2	2	1	1	1	1	2	1	3	3	1		1	0		0
'36078120620620180014	1	9.83	1	23	3	1	1	26	4	5	1	3	1	1	2900	50	1	1	1	2			1		1		2	1	2	3	2	2	1	1	2	2	1	2	1	2	1	4	4	1		1	1		1
'36078110420120180005	1	11.54	1	34	3	1	1	32	3	6	1	3	1	1	3450	50	1	1	1	2			2	3	2	3	2	1	2	3	2	2	1	2	2	1	2	2	1	2	1	5	4	1		1	1		1
'36078110420120180017	2	10.62	1	29	3	1	1	29	4	5	1	3	1	1	2900	55	1	1	1	2			1		2	3	2	1	2	3	2	2	2	2	2	2	1	2	2	2	2	7	6	1		1	1		1
'34082810120220180028	1	10.62	1	27	3	6	1	34	2	6	1	3	6	1	3400	50	1	1	1	2			1		1		2	1	2	5	2	2	2	2	2	2	1	1	1	2	2	5	5	1		1	1		1
'34082810120220180020	2	9.73	1	29	3	6	1	30	3	6	1	3	6	1	3540	50	1	2	2	2			1		1		2	1	2	3	2	1	2	2	1	2	1	1	1	1	2	4	4	1		1	1		1
'36078110420420180001	1	9.73	1	28	3	1	1	29	6	1	1	3	1	1	3400	50	1	2	2	2			2	3	2	3	2	1	2	3	2	2	2	1	2	2	1	1	1	2	1	5	4	1		1	1		1
'36078110420420180006	1	9.4	1	27	3	1	1	30	3	7	1	3	1	1	2500	50	1	1	1	2			2	3	2	3	2	1	2	3	2	2	2	1	2	2	1	2	1	2	1	6	5	1		1	1		1
'34152210223120180010	2	10.72	1	36	3	1	1	33	3	6	1	3	1	1	4250	51	1	2	1	2			2	2	1		2	1	2	3	2	1	2	2	2	2	1	1	1	2	1	6	5	1		1	1		1
'36073011120520180017	1	9.6	1	42	3	6	1	41	3	6	1	3	6	1	3400	51	1	1	1	2			2	2	1		2	1	2	5	2	1	2	2	2	2	1	2	1	2	2	7	6	1		1	1		1
'36073011120520180016	2	11.44	1	28	3	6	1	31	3	6	1	3	6	1	3500	51	1	1	1	2			2	5	1		2	1	2	5	2	1	2	2	2	2	1	2	1	2	1	7	6	1		1	1		1
'36073011120520180018	2	9.4	1	28	4	3	1	31	3	6	3	2	6	3	3200	50	1	1	1	2			2	5	1		2	1	2	4	2	1	2	2	2	2	1	2	1	2	2	7	6	1		1	1		1
'36073011120020180021	1	10.62	1	31	3	5	1	33	3	5	1	3	5	1	3700	50.2	1	1	1	2			2	2	1		2	2	2	3	2	2	2	2	2	2	2	2	1	2	1	7	6	1		1	1		1
'36073011120020180008	2	9.14	1	42	3	6	1	45	3	6	1	3	6	1	3150	52	1	1	1	2			2	4	1		2	1	2	4	2	1	1	2	2	2	1	1	1	2	1	5	4	1		1	1		1
'36073011120020180018	2	11.44	1	27	5	5	1	28	5	5	1	5	5	1	3000	50.2	1	1	1	2			2	4	1		2	2	2	5	2	2	1	2	1	2	1	2	1	2	1	5	4	1		1	1		1
'34152420120220180007	1	10.26	1	28	3	1	1	29	3	9	1	3	1	1	3150	50	1	1	1	2			2	5	1		2	1	2	3	2	1	1	2	1	2	1	1	1	1	1	4	3	1		1	0		0
'36073011120120180015	1	10.82	1	32	4	3	1	32	4	3	1	4	3	1	3000	50.6	1	1	1	2			2	4	1		2	1	2	4	2	1	2	1	2	2	1	2	1	2	1	6	5	1		1	1		1
'36078110620020180008	1	11.21	1	24	3	9	1	27	4	9	3	2	1	3	3250	50	1	1	1	2			2	3	2	3	2	1	2	3	2	2	2	1	1	1	1	1	1	2	1	3	2	1		1	0		0
'41152320420220180006	2	9.76	1	24	4	1	1	24	3	9	1	4	1	1	3300	50	1	1	1	2			1		1		2	1	2	3	2	1	2	2	2	2	1	2	1	2	1	6	6	1		1	1		1
'36073010120120181413	1	11.9	1	33	2	1	1	45	2	6	1	2	1	1	3250	50	1	1	1	2			1		1		2	1	2	4	2	2	2	2	2	2	1	1	2	1	1	6	6	1		1	1		1
'36073010120120181407	1	9.21	1	27	4	3	1	31	4	3	3	2	6	3	4150	50	1	1	1	2			1		1		2	1	2	4	1	1	2	1	2	2	1	1	1	2	1	3	3	1		1	0		0
'36073010120120181414	2	9.7	1	22	3	9	1	24	3	9	3	3	6	3	3750	50	1	1	1	2			2	2	1		2	1	2	4	2	1	1	1	2	2	1	1	1	2	1	4	3	1		1	0		0
'42112611221720180002	2	11.08	1	32	3	1	1	34	3	3	1	3	1	1	3500	45	1	1	1	2			2	1	1		2	1	2	3	1	1	1	2	2	2	1	2	2	2	1	5	4	1		1	1		1
'36073010120220180004	2	11.31	1	31	3	6	1	32	3	6	1	3	6	1	2800	50	1	1	1	2			1		1		2	1	2	3	2	1	2	1	2	2	1	1	1	2	1	4	4	1		1	1		1
'36073010120320181111	2	10.39	1	27	4	3	1	27	4	3	1	4	3	1	3200	50	1	1	1	2			1		1		2	1	2	4	2	1	2	1	2	2	1	1	1	2	1	4	4	1		1	1		1
'36073010120320181108	2	11.08	1	20	3	6	1	22	3	6	3	2	1	3	3450	50	1	1	1	2			2	2	1		2	1	2	4	2	2	1	2	2	2	2	2	1	1	1	6	5	1		1	1		1
'41152511721420180091	1	11.9	1	31	6	2	1	31	6	2	3	2	1	3	3400	50	1	1	1	2			1		1		1	1	2	3	2	1	2	1	1	1	2	1	1	2	1	3	2	1		1	0		0
'41152511721420180101	2	11.21	1	35	3	1	1	35	3	6	1	3	1	1	4000	51	1	1	1	2			1		1		2	1	2	3	2	2	2	2	2	2	2	2	2	2	1	7	6	1		1	1		1
'41152511721220180071	2	9.83	1	29	5	2	1	29	5	5	3	3	1	3	3200	50	1	2	2	2			1		2	1	2	1	2	3	2	1	2	2	2	2	1	2	1	2	1	7	6	1		1	1		1
'42112611023320180004	2	9.73	1	32	3	1	1	36	3	5	1	3	1	1	3600	50	1	1	1	2			2	8	1		2	1	2	3	2	2	2	2	2	2	2	2	1	1	2	7	6	1		1	1		1
'36073010120620181219	1	10.36	1	32	3	9	1	32	3	9	3	1	1	3	3500	50	1	1	1	2			2	3	1		2	1	2	4	1	1	2	1	2	2	2	1	1	2	1	4	3	1		1	0		0
'36073010120620181209	2	9.76	1	29	3	3	1	32	3	3	3	2	6	3	3250	50	1	1	1	2			2	2	1		2	1	2	4	2	2	1	1	2	2	2	2	1	2	2	5	4	1		1	1		1
'36073010120620181218	2	11.74	1	28	5	5	1	28	5	5	3	1	1	3	3700	50	1	1	1	2			2	3	2	3	2	1	2	4	2	1	2	2	2	2	1	1	1	1	1	6	5	1		1	1		1
'36073310120920180013	1	11.24	1	26	3	6	1	31	3	3	1	3	6	1	3700	50	1	1	1	2			2	3	1		1	1	2	3	2	1	1	2	2	2	2	2	1	2	1	6	5	1		1	1		1
'36073310420520180006	1	10.72	1	24	3	9	1	26	3	9	1	3	9	1	3500	50	1	1	1	2			1		1		2	1	2	3	2	1	1	1	2	1	1	1	1	2	1	2	2	1		1	0		0
'36073310220020180005	1	9.53	1	33	3	3	1	32	4	3	1	3	3	1	3300	50	1	2	2	2			1		1		2	1	2	3	2	1	2	2	2	2	1	1	1	2	1	5	5	1		1	1		1
'36073310220020180003	1	10.88	1	36	5	9	1	44	3	9	2	3	9	2	3650	50	1	1	1	2			2	2	1		1	1	2	3	2	1	1	2	2	1	1	1	1	2	1	4	3	1		1	0		0
'36073310420620180003	1	9.53	1	22	3	9	1	24	3	9	1	3	9	1	3700	51	1	1	1	2			1		1		2	1	2	4	2	1	2	2	1	1	1	1	1	2	1	3	3	1		1	0		0
'42112620020920180004	1	9.67	1	26	3	1	1	27	5	3	1	3	1	1	4350	50	1	2	1	2			2	3	1		1	1	2	3	2	2	2	2	1	2	1	2	1	2	1	6	5	1		1	1		1
'42112620020920180012	1	9.7	1	30	3	1	1	34	4	6	1	3	1	1	3650	50	1	1	1	2			2	4	1		1	1	2	3	2	1	1	1	1	2	1	1	1	2	1	3	2	1		1	0		0
'42112620020920180011	2	9.99	1	27	2	9	1	44	2	9	1	2	9	1	2500	50.4	1	1	1	2			1		1		2	1	2	3	2	2	2	2	1	2	1	1	1	1	1	4	4	1		1	1		1
'36073310420120180013	2	9.37	1	24	2	6	1	29	2	6	3	2	6	3	2400	46	1	1	1	2			1		1		1	1	2	3	2	1	2	1	2	2	1	2	1	2	1	5	5	1		1	1		1
'36073310220520180012	2	10.55	1	22	3	6	1	27	5	3	3	2	1	3	3400	50	1	1	1	2			2	3	1		2	1	2	3	2	1	1	1	2	2	1	1	1	2	1	4	3	1		1	0		0
'36073310320320180017	1	11.67	1	24	3	9	1	24	4	9	1	3	9	1	2100	48	1	1	1	2			2	2	1		1	2	2	3	2	2	2	2	2	2	1	1	1	2	1	6	5	1		1	1		1
'36073310120020180009	1	10.55	1	25	4	1	1	24	6	5	1	4	1	1	3300	50	1	1	1	2			1		1		2	1	2	3	2	1	2	2	2	2	1	2	1	2	1	6	6	1		1	1		1
'41152510521720180058	1	11.08	1	25	3	1	1	25	4	3	1	3	1	1	3000	50	1	1	1	2			1		1		2	1	2	3	2	1	1	1	1	2	1	2	1	2	1	3	3	1		1	0		0
'34152410521020180016	2	10.65	1	38	3	1	1	38	3	5	1	3	1	1	3500	50	1	1	2	2			1		1		2	1	2	4	2	1	1	2	1	2	1	1	1	2	2	3	3	1		1	0		0
'36073310321820180008	2	10.55	1	26	4	9	1	29	5	9	1	4	9	1	3400	50	1	1	1	2			2	1	1		1	1	2	3	2	2	1	2	1	1	1	1	1	2	1	3	2	1		1	0		0
'36073310320620180011	1	9.21	1	23	3	1	1	26	3	9	1	3	1	1	3300	50	1	1	1	2			1		1		2	1	2	3	2	2	2	2	2	2	1	1	1	2	1	5	5	1		1	1		1
'36073120520720180005	1	10.06	1	32	3	5	1	36	6	3	3	2	1	3	3050	55	1	2	2	2			1		1		2	1	2	3	2	1	2	2	2	1	1	1	1	2	1	4	4	1		1	1		1
'41152511021220180158	1	11.51	1	29	6	2	1	29	4	8	1	6	2	3	4100	52	1	1	1	2			2	2	1		2	1	2	3	2	1	1	1	1	2	1	2	1	2	1	4	3	1		1	0		0
'36073120521320180013	1	9.96	1	23	3	1	1	24	3	3	1	3	1	1	3450	50	1	1	2	2			2	1	1		2	1	2	3	2	1	2	2	1	1	1	1	1	2	1	4	3	1		1	0		0
'36073120521320180008	2	10.95	1	29	5	3	1	31	5	3	3	2	7	3	3200	50	1	1	1	2			2	3	1		2	1	2	3	2	1	1	1	1	1	1	1	1	1	1	2	1	1		1	0		0
'36073120521320180009	2	10.52	1	27	3	1	1	30	3	9	1	3	1	1	2850	50	1	1	1	2			2	1	1		2	1	2	3	2	1	2	1	2	1	1	1	1	2	1	4	3	1		1	0		0
'36073120521320180014	2	9.17	1	24	3	1	1	23	3	9	1	3	1	1	3100	51	1	1	1	2			1		1		2	1	2	3	2	1	1	1	1	1	1	1	1	2	2	1	1	1		1	0		0
'36073110620020180007	2	11.38	1	29	3	1	1	30	5	5	1	3	1	1	2900	50	1	1	2	2			2	1	1		2	2	2	3	2	1	1	1	2	1	1	1	1	2	1	3	2	1		1	0		0
'34152410820020180008	1	11.38	1	26	5	1	1	29	4	3	1	5	1	1	3200	50	1	1	1	2			2	3	1		2	1	2	3	2	1	1	1	2	2	1	1	1	1	2	4	3	1		1	0		0
'34152410820020180010	2	11.28	1	28	4	1	1	30	3	9	1	4	1	1	2250	48	1	1	1	2			2	3	1		2	1	2	3	2	1	1	1	1	1	1	1	1	2	1	2	1	1		1	0		0
'34152410820020180011	2	11.28	1	28	4	1	1	30	3	9	1	4	1	1	2150	48	1	1	1	2			2	3	1		2	1	2	3	2	1	1	1	1	1	1	1	1	2	1	2	1	1		1	0		0
'34152410820020180013	2	9.83	1	29	3	9	1	30	3	9	1	3	9	1	3625	50	1	1	2	2			2	2	1		2	1	2	3	2	1	1	2	2	2	1	1	2	2	1	6	5	1		1	1		1
'34152410820520180016	1	9.6	1	26	6	3	1	26	5	3	1	6	3	1	3350	50	1	1	1	2			2	2	1		2	1	2	3	2	2	1	1	1	2	1	1	1	2	2	3	2	1		1	0		0
'41142410221120180119	2	11.05	1	23	3	9	1	24	3	9	1	3	9	1	4000	49	1	1	1	2			1		2	1	2	1	2	6	2	1	2	2	1	2	2	1	1	1	1	5	4	1		1	1		1
'41142410221120180118	2	11.57	1	21	3	1	1	23	3	9	1	3	1	1	3000	45	1	2	1	2			2	2	2	1	2	1	2	5	2	1	1	2	1	2	1	1	2	2	1	5	4	1		1	1		1
'36073110320420180003	1	10.03	1	22	2	6	1	22	2	6	1	2	6	3	2800	50	1	1	1	2			2	4	2	4	2	1	2	3	2	1	1	1	2	2	1	1	1	2	1	4	3	1		1	0		0
'36073110320420180005	1	11.51	1	22	3	1	1	23	3	9	1	3	1	1	3510	50	1	1	1	2			2	1	1		2	1	2	3	2	1	1	2	2	1	1	1	2	2	1	5	4	1		1	1		1
'36073110320020180002	1	10.59	1	28	4	1	1	29	5	9	1	4	1	1	3000	50	1	1	1	2			1		1		2	1	2	3	2	1	1	2	1	1	1	1	1	1	1	2	2	1		1	0		0
'41142410222120180098	1	10.68	1	22	3	1	1	22	3	9	1	3	1	1	3500	50	1	1	1	2			2	2	2	1	2	1	2	4	1	1	1	2	1	1	1	2	1	2	1	3	2	1		1	0		0
'41142410222120180108	1	10.36	1	30	3	9	1	28	3	9	1	3	9	1	3700	50	1	1	1	2			2	2	1		1	1	2	6	2	2	2	2	2	1	1	1	1	2	1	5	4	1		1	1		1
'41142410222120180109	2	9.73	1	24	3	9	1	23	3	9	1	3	9	1	3800	50	1	1	1	2			1		1		2	1	2	3	2	1	1	1	1	1	1	1	1	1	1	1	1	1		1	0		0
'41142410222120180101	2	11.57	1	22	3	1	1	23	3	9	1	3	1	1	3300	45	1	1	1	2			2	3	1		2	1	2	6	2	2	1	2	2	2	1	1	1	2	1	5	4	1		1	1		1
'41142410211120180081	1	10.55	1	28	4	1	1	27	4	9	1	4	1	1	3200	50	1	1	1	2			2	2	2	1	2	1	2	6	2	2	2	2	2	2	2	1	2	2	1	7	6	1		1	1		1
'36073110320720180005	1	10.32	1	31	2	1	1	30	3	3	1	2	1	1	4400	50	1	1	1	2			1		1		2	1	2	3	2	1	1	2	2	1	1	1	1	1	1	3	3	1		1	0		0
'41152510621920180169	2	10.68	1	35	3	1	1	37	3	7	1	3	1	1	2300	48	1	2	1	2			1		2	2	2	1	2	3	2	1	1	2	1	2	1	1	1	2	1	4	3	1		1	0		0
'42112610521720180009	1	10.88	1	26	5	3	1	27	5	3	1	5	3	1	3400	50	2	1	2	2			2	2	1		1	1	2	3	2	1	1	2	1	1	1	1	1	2	2	3	2	1		1	0		0
'42112610001320180024	1	9.44	1	24	6	3	1	30	4	5	3	3	1	1	3450	50	1	1	1	2			2	4	1		2	1	2	3	2	1	2	1	1	2	1	1	1	1	1	4	3	1		1	0		0
'41152510622420180187	2	9.86	1	31	3	5	1	32	3	3	1	3	5	1	3400	50	1	1	1	2			2	1	1		2	1	2	3	2	1	2	2	1	1	1	1	1	2	1	4	3	1		1	0		0
'41152400220220180004	2	9.17	1	19	5	6	1	20	3	6	1	5	6	1	3300	48	1	1	1	2			1		1		1	1	2	3	2	1	2	1	1	1	1	1	1	2	1	2	2	1		1	0		0
'41152400220720180005	2	9.44	1	38	3	1	1	40	3	1	1	3	1	1	3500	50	1	1	1	2			1		1		1	1	2	3	2	1	1	1	1	2	2	2	1	2	1	4	3	1		1	0		0
'41152400221820180009	2	11.38	1	25	4	5	1	29	6	5	1	4	5	1	2900	48	1	1	1	2			1		1		2	1	2	3	1	1	2	1	1	1	2	1	1	2	1	2	1	1		1	0		0
'36073110022220180002	1	10.55	1	31	6	2	1	31	6	9	1	6	2	1	2850	48	1	1	1	2			1		1		2	1	2	3	2	1	1	1	1	1	1	1	1	2	1	1	1	1		1	0		0
'13063120221320180002	2	10.03	1	35	3	1	1	34	3	6	1	3	1	1	3700	50	1	1	1	2			1		1		2	1	2	3	1	1	1	1	2	2	1	1	1	2	1	2	2	1		1	0		0
'13063120221320180005	2	11.74	1	25	3	1	1	25	3	4	1	3	1	1	2700	49	1	1	1	2			2	2	1		2	2	2	3	2	1	2	2	1	2	1	1	1	2	1	5	4	1		1	1		1
'42112610521120180007	2	10.06	1	24	4	1	1	30	6	3	1	4	1	1	3900	56	1	1	1	2			2	3	1		2	1	2	3	2	2	2	2	1	2	1	1	1	1	1	5	4	1		1	1		1
'41152410320120180027	2	10.95	1	30	6	3	1	31	6	3	1	6	3	1	3150	50	1	1	1	2			2	2	1		1	1	2	3	2	1	1	1	1	2	1	1	1	2	1	3	2	1		1	0		0
'41152410320120180041	2	10.16	1	36	3	1	1	38	5	3	1	3	1	1	3000	51	1	1	1	2			1		1		1	1	2	3	2	1	1	2	1	2	1	2	1	2	1	4	4	1		1	1		1
'41152410620620180033	2	11.64	1	38	3	1	1	37	3	1	1	3	1	1	3100	50	1	1	1	2			1		1		1	1	2	3	2	1	1	1	1	2	1	1	1	2	1	2	2	1		1	0		0
'41152410620220180012	1	9.14	1	30	3	1	1	30	3	1	1	3	1	1	3850	50	1	1	1	2			1		1		1	1	2	3	2	1	1	1	1	2	1	1	1	2	1	2	2	1		1	0		0
'41142410222020180073	2	10.75	1	24	4	1	1	25	4	9	1	4	1	1	3260	50	1	2	1	2			1		1		2	1	2	3	1	1	1	2	1	1	1	2	1	2	1	2	2	1		1	0		0
'13063110220520180015	1	10.68	1	41	3	1	1	39	3	7	1	3	1	1	3800	51	1	1	1	2			2	1	1		2	1	2	3	2	1	2	1	2	2	1	1	1	2	1	5	4	1		1	1		1
'13063110220120180007	1	10.52	1	34	4	1	1	33	3	6	1	4	1	1	3250	51	1	1	1	2			1		2	1	2	1	2	3	2	2	2	1	1	2	1	1	1	2	1	4	3	1		1	0		0
'13063110220120180011	2	9.63	1	35	3	1	1	33	3	3	1	3	1	1	3950	50	1	1	1	2			2	3	1		2	1	2	3	2	1	2	2	1	2	1	1	1	2	1	5	4	1		1	1		1
'13063110221220180007	1	10.82	1	28	5	1	1	29	3	3	1	5	1	1	3850	50	1	1	1	2			1		1		2	2	2	3	2	2	2	2	1	2	1	1	1	1	1	4	4	1		1	1		1
'13063110221220180015	1	9.07	1	24	4	1	1	24	4	6	1	4	1	1	2600	50	2	1	1	2			1		1		2	1	2	3	2	2	2	2	1	2	1	1	1	1	1	4	4	1		1	1		1
'13063110221220180002	2	9.7	1	26	3	1	1	26	3	7	1	3	1	1	3100	49	1	1	1	2			1		1		2	1	2	3	1	1	1	2	1	2	1	1	1	2	1	2	2	1		1	0		0
'41152410420520180019	1	11.21	1	24	3	5	1	26	4	5	1	3	5	1	3200	48	1	1	1	2			1		1		1	1	2	3	2	2	1	1	1	1	1	1	1	2	1	1	1	1		1	0		0
'13063120421720180003	1	9.04	1	34	4	1	1	33	3	6	1	4	1	1	3140	50	1	2	1	2			1		1		2	1	2	3	2	1	1	1	2	2	1	1	1	2	1	3	3	1		1	0		0
'41142410423320180205	2	10.72	1	27	3	1	1	27	3	1	3	2	3	3	3000	50	1	1	1	2			2	2	2	1	1	1	2	3	2	1	1	2	1	2	1	1	1	2	1	4	3	1		1	0		0
'41152410420620180060	1	10.16	1	34	6	4	1	35	6	4	1	6	4	1	3200	50	1	1	1	2			1		1		2	1	2	3	2	1	2	1	2	2	1	1	1	2	1	4	4	1		1	1		1
'41152410420620180052	2	11.08	1	22	3	5	1	22	3	5	1	3	5	1	3100	50	1	1	1	2			1		1		1	1	2	3	2	1	2	1	1	1	2	1	1	2	1	3	2	1		1	0		0
'41152410420620180049	2	11.77	1	22	3	1	1	23	3	1	1	3	1	1	3100	50	1	1	1	2			1		1		1	1	2	3	2	1	1	1	2	2	1	1	1	2	1	3	3	1		1	0		0
'13063120420120180001	2	9.47	1	30	3	7	1	28	3	7	1	3	7	1	3000	50	1	1	1	2			1		1		2	1	2	3	1	1	1	1	1	1	1	1	1	2	1			1		1	0		0
'13063120420120180010	2	10.72	1	26	4	7	1	28	5	7	1	4	7	1	2900	50	1	1	1	2			2	3	2	3	2	1	2	3	2	1	1	2	1	1	1	1	1	2	1	3	2	1		1	0		0
'41142410421420180198	1	11.44	1	33	3	1	1	30	3	1	1	3	1	1	4500	51	1	2	2	2			1		1		2	1	2	6	2	1	1	2	2	2	1	2	1	2	1	5	5	1		1	1		1
'41142410420720180224	1	10.26	1	23	3	1	1	22	3	1	1	3	1	1	3000	50	1	1	1	2			2	1	2		2	1	2	4	2	2	1	1	1	2	1	2	1	2	1	4	3	1		1	0		0
'13063120422120180003	1	10.68	1	29	3	1	1	34	3	6	1	3	1	1	3700	51	1	1	1	2			1		1		2	1	2	3	2	2	2	2	1	2	1	2	1	2	1	5	5	1		1	1		1
'13063120422120180007	2	10.78	1	38	3	1	1	38	3	3	3	2	1	3	2500	49	1	1	1	2			1		1		2	1	2	3	2	2	2	2	2	2	2	1	1	2	1	6	5	1		1	1		1
'41142421320220180274	1	11.44	1	28	3	9	1	28	4	3	1	3	9	1	3500	50	1	1	1	2			2	3	1		2	1	2	5	2	1	1	2	1	2	1	1	1	2	1	4	3	1		1	0		0
'41152410421720180034	1	10.29	1	22	3	5	1	23	3	5	1	3	5	1	3900	51	1	1	1	2			1		1		2	1	2	3	1	1	1	1	1	2	1	1	1	2	1	1	1	1		1	0		0
'41142421320920180283	2	11.18	1	28	3	9	1	33	3	9	1	3	9	1	3300	50	1	1	1	2			1		1		2	1	2	4	2	1	1	2	1	1	1	1	1	1	1	2	2	1		1	0		0
'41142421220720180059	2	11.18	1	26	2	9	1	30	2	9	1	2	9	1	3500	50	1	1	1	2			1		1		1	1	2	4	2	2	2	2	1	2	1	2	1	2	1	5	5	1		1	1		1
'41142421320120180294	1	9.6	1	28	3	1	1	27	3	9	1	3	1	1	3750	50	1	1	1	2			1		1		2	1	2	4	2	1	2	1	1	2	1	1	1	2	1	3	3	1		1	0		0
'41142421320120180292	2	11.18	1	27	3	1	1	27	2	6	1	3	1	1	3200	49	1	1	1	2			1		1		2	1	2	3	1	1	1	2	1	2	1	1	1	2	1	2	2	1		1	0		0
'41142410421120180238	1	11.44	1	25	3	1	1	27	3	1	3	2	1	3	4000	50	1	1	2	2			2	3	2	3	2	1	2	3	2	1	1	1	2	2	1	1	1	2	1	4	3	1		1	0		0
'41142421321120180313	1	9.6	1	34	3	1	1	36	4	9	1	3	1	1	3300	51	1	1	1	2			1		1		1	1	2	3	1	1	1	1	1	1	1	1	1	2	1			1		1	0		0
'41142421321120180138	1	9.6	1	27	3	1	1	27	3	1	1	3	1	1	3800	49	1	1	1	2			1		1		2	1	2	3	1	1	1	2	1	1	2	1	1	2	1	2	1	1		1	0		0
'41142421321120180141	1	11.77	1	26	3	1	1	27	3	1	1	3	1	1	4000	50	1	1	1	2			2	3	1		2	1	2	4	1	1	1	2	1	1	2	1	1	2	1	2	1	1		1	0		0
'13063120420820180001	1	11.61	1	29	3	7	1	33	3	7	1	3	7	1	3950	50	1	1	1	2			1		1		2	1	2	3	2	1	1	1	1	2	1	1	1	2	1	2	2	1		1	0		0
'13063620420320180002	1	11.01	1	30	3	6	1	37	3	6	1	3	6	1	3000	50	1	1	1	2			2	1	1		2	2	2	3	2	1	1	2	1	2	1	1	1	2		4	3	1		1	0		0
'41142410522520180177	2	11.31	1	29	3	6	1	33	5	8	1	3	6	1	3200	48	1	1	2	2			2	2	1		2	1	2	5	2	1	1	1	1	2	2	2	1	2	1	4	3	1		1	0		0
'13063120020320180008	2	10.65	1	30	3	1	1	30	3	3	1	3	1	1	3700	50	1	1	1	2			1		1		2	1	2	6	2	2	2	2	1	2	1	2	1	2	1	5	5	1		1	1		1
'41142421221920180044	1	10.49	1	31	3	9	1	28	3	9	1	3	9	1	3400	50	1	2	1	2			2	2	2	2	2	1	2	6	2	1	2	2	2	2	1	2	1	2	1	7	6	1		1	1		1
'41142421221920180045	2	9.21	1	32	3	1	1	36	3	1	1	3	1	1	2300	50	1	1	2	2			1		1		2	1	2	5	2	1	1	2	2	2	1	1	1	2	1	4	4	1		1	1		1
'41142410520120180149	1	9.76	1	27	3	1	1	26	3	2	1	3	1	1	2900	50	1	2	1	2			1		1		2	1	2	3	2	1	1	1	1	2	2	1	1	2	2	3	2	1		1	0		0
'41142410500120180133	2	10.98	1	24	3	1	1	23	3	6	1	3	1	1	3800	48	1	1	1	2			2	1	2	1	2	2	2	5	2	2	1	2	2	2	2	1	1	2	1	5	4	1		1	1		1
'13063110121420180006	1	9.24	1	29	5	1	1	29	4	3	1	5	1	1	3800	56	1	1	1	2			1		1		2	2	2	3	2	2	2	2	2	2	2	2	1	2	1	7	6	1		1	1		1
'41172910420520180006	1	9.7	1	27	3	9	1	29	3	9	1	3	9	1	3600	51	1	1	1	2			1		1		1	1	2	3	2	2	1	1	1	2	1	2	1	2	1	3	3	1		1	0		0
'41172910420520180014	2	11.84	1	32	3	1	1	28	3	9	1	3	1	1	3500	51	1	1	1	2			1		1		2	1	2	3	2	1	2	1	2	2	1	2	1	2	1	5	5	1		1	1		1
'13063110120520180001	2	11.31	1	30	4	1	1	30	3	1	1	4	1	1	3500	51	1	1	1	2			1		1		1	1	2	3	1	1	1	1	2	1	1	1	1	2	1	1	1	1		1	0		0
'41142221021920180162	1	9.14	1	23	3	1	1	26	3	1	1	3	1	1	3000	50	1	2	1	2			1		1		1	1	2	3	2	1	2	2	1	2	1	1	1	2	1	4	4	1		1	1		1
'41172920820420180009	1	10.16	1	34	5	1	1	30	4	5	1	5	1	1	4000	52	1	1	1	2			1		1		1	1	2	3	2	1	2	1	2	2	1	1	1	2	1	4	4	1		1	1		1
'41142221021820180134	1	9.7	1	32	4	3	1	33	4	3	1	4	3	1	3600	50	1	2	1	2			1		1		2	1	2	3	2	1	2	2	1	2	1	2	1	2	1	5	5	1		1	1		1
'41142221021820180135	1	9.9	1	30	3	1	1	29	3	1	1	3	1	1	3800	50	1	2	1	2			2	2	1		2	1	2	3	2	1	2	2	2	2	1	2	2	2	2	7	6	1		1	1		1
'41142221021820180132	2	9.5	1	39	3	1	1	38	3	1	1	3	1	1	3100	50	1	1	1	2			1		1		2	1	2	3	2	1	2	2	1	2	1	1	2	2	1	5	5	1		1	1		1
'41172920820020180008	1	11.28	1	28	4	1	1	28	3	9	1	4	1	1	4000	50	1	1	1	2			1		1		2	1	2	3	2	1	2	1	2	2	1	1	1	2	1	4	4	1		1	1		1
'41172920620420180002	2	11.18	1	25	3	1	1	26	2	9	1	3	1	1	4300	50	1	1	1	2			1		1		2	1	2	3	2	1	2	1	2	2	1	2	1	2	1	5	5	1		1	1		1
'41172920620420180007	2	10.95	1	23	3	9	1	24	3	9	1	3	9	1	3250	50	1	1	1	2			1		1		1	1	2	3	2	2	1	1	2	2	1	2	1	2	1	4	4	1		1	1		1
'41172920820720180004	1	11.28	1	28	3	1	1	28	3	5	1	3	1	1	3100	50	1	1	1	2			1		1		1	1	2	3	2	2	2	1	2	1	1	2	1	2	1	4	4	1		1	1		1
'41172920820720180005	1	11.9	1	29	3	1	1	30	3	5	1	3	1	1	3500	50	1	1	1	2			2	2	1		1	1	2	3	2	1	1	1	2	2	1	1	2	2	1	5	4	1		1	1		1
'13063120020820180004	1	9.57	1	30	3	1	1	32	3	3	1	3	1	1	3530	50	1	1	1	2			1		1		2	1	2	3	2	1	2	2	2	2	1	1	1	2	1	5	5	1		1	1		1
'13063120021620180005	1	10.19	1	24	3	1	1	25	3	3	1	3	1	1	2700	49	1	2	1	2			1		1		2	2	2	4	2	2	2	2	2	2	2	2	2	2	1	7	6	1		1	1		1
'13063120021620180008	1	9.01	1	25	3	1	1	24	4	6	1	3	1	1	3300	50	1	1	1	2			1		1		2	1	2	3	2	1	1	1	1	1	1	1	1	2	1	1	1	1		1	0		0
'13063120021620180002	2	11.47	1	34	3	1	1	34	3	6	3	3	1	3	3100	50	1	1	1	2			1		1		2	1	2	3	2	1	1	1	2	1	1	2	1	2	1	3	3	1		1	0		0
'41142221122520180214	1	11.21	1	27	2	1	1	33	2	9	1	2	1	1	3300	50	1	1	1	2			2	5	2	5	2	1	2	5	2	2	2	1	1	1	2	1	1	2	2	3	2	1		1	0		0
'13063120021120180001	1	9.04	1	27	3	1	1	28	3	7	1	3	1	1	3020	50	1	1	1	2			1		1		2	1	2	3	2	2	2	2	1	2	1	1	2	2	1	5	5	1		1	1		1
'13063120021120180007	2	11.34	1	29	3	1	1	29	4	3	1	3	1	1	3350	50	1	1	1	2			1		1		2	2	2	4	2	1	2	2	2	2	2	2	1	2	1	7	6	1		1	1		1
'13063120021120180012	2	11.41	1	31	3	1	1	30	3	3	3	3	1	1	3400	50	1	2	2	2			1		1		2	2	2	3	2	2	2	2	1	2	1	2	2	2	1	5	5	1		1	1		1
'13063120220420180001	1	11.84	1	38	3	1	1	38	3	7	1	3	1	1	2870	49	1	1	2	2			1		1		2	1	2	3	2	2	2	2	2	2	1	1	1	2	1	5	5	1		1	1		1
'13063120220420180012	2	10.09	1	28	3	1	1	28	3	6	1	3	1	1	3600	50	1	1	1	2			1		1		2	1	2	3	2	2	2	2	2	1	2	2	2	2	1	6	5	1		1	1		1
'13063120220420180014	2	10.22	1	31	6	1	17	31	6	3	1	6	1	1	2800	50	1	2	1	2			1		1		2	1	2	3	2	2	1	1	1	2	1	1	1	2	1	2	2	1		1	0		0
'41142221121920180191	2	11.97	1	26	3	1	1	24	3	1	1	3	1	1	3000	50	1	2	1	2			1		1		2	1	2	3	2	2	1	1	1	2	1	1	1	2	1	2	2	1		1	0		0
'13063120220220180007	2	11.84	1	27	3	1	1	28	3	3	1	3	1	1	2450	48	1	2	1	2			1		2	1	2	1	2	5	2	2	2	2	2	2	2	2	2	2	1	7	6	1		1	1		1
'41172920620120180004	1	11.57	1	29	4	1	1	28	3	5	1	4	1	1	3700	50	1	1	1	2			1		1		1	1	2	3	2	2	1	1	2	2	1	2	1	2	1	4	4	1		1	1		1
'41172920620120180005	1	11.54	1	28	3	1	1	26	2	5	1	3	1	1	3200	50	1	1	1	2			1		1		1	1	2	3	2	2	2	1	2	2	1	1	1	2	1	4	4	1		1	1		1
'41152310520920180009	1	11.05	1	32	4	5	1	32	4	9	3	1	1	3	3350	50	1	1	1	2			2	3	1		2	1	2	3	2	2	2	2	1	2	1	1	1	2	1	5	4	1		1	1		1
'41152310521120180007	1	9.44	1	35	3	9	1	40	3	9	1	3	9	1	3300	50	1	1	1	2			1		2	2	2	1	2	3	2	1	1	2	2	2	1	1	1	2	1	5	4	1		1	1		1
'41152310522220180004	2	10.95	1	34	4	1	1	32	4	5	1	4	1	1	2500	51	1	1	1	2			1		1		2	1	2	3	2	1	2	2	2	2	1	1	1	2	1	5	5	1		1	1		1
'41142210422720180303	1	11.67	1	27	3	1	1	27	3	1	1	3	1	1	3125	52	1	1	1	2			1		1		2	1	2	3	2	1	2	2	1	2	1	1	1	2	2	4	4	1		1	1		1
'41142210422720180301	1	9.57	1	27	3	1	1	28	3	1	1	3	1	1	3400	51	1	1	1	2			2	4	1		2	1	2	3	2	2	2	2	1	2	2	1	1	2	1	5	4	1		1	1		1
'41142210422720180302	2	11.08	1	28	3	1	1	28	3	1	1	3	1	1	3000	50	1	1	1	2			1		1		2	1	2	3	2	1	1	1	1	2	1	2	2	2	1	3	3	1		1	0		0
'41142210422020180271	2	9.83	1	25	3	1	1	28	3	1	1	3	1	1	3005	53	1	1	1	2			1		1		2	1	2	3	2	1	2	1	1	1	1	1	1	2	2	2	2	1		1	0		0
'41172900220020180003	1	10.88	1	27	3	1	1	27	3	9	1	3	1	1	3500	50	1	1	1	2			1		1		2	1	2	3	2	1	2	1	2	2	1	1	1	2	1	4	4	1		1	1		1
'41172900320120180009	1	11.11	1	24	3	1	1	26	3	9	1	3	1	1	3150	50	1	1	1	2			1		2		2	1	2	3	2	1	2	1	2	2	1	1	1	2	1	5	4	1		1	1		1
'41152320320720180015	1	11.87	1	38	3	1	1	46	3	3	1	3	1	1	3400	50	1	1	1	2			1		1		2	2	2	3	2	1	1	2	1	1	1	2	1	2	1	3	3	1		1	0		0
'41142221321120180088	1	11.74	1	28	3	1	1	28	3	3	1	3	1	1	2600	50	1	2	1	2			2	3	1		2	1	2	3	2	1	1	1	1	1	1	1	1	2	1	2	1	1		1	0		0
'41152320300120180016	1	10.09	1	38	3	1	1	33	4	9	1	3	1	1	3300	48	2	1	1	2			1		1		2	1	2	3	2	2	2	2	2	2	1	2	1	2	1	6	6	1		1	1		1
'41152320300120180019	1	11.44	1	29	3	1	1	33	3	9	1	3	1	1	3300	51	1	2	1	2			1		1		2	1	2	3	2	2	2	1	2	2	1	1	1	2	1	4	4	1		1	1		1
'41152320321120180007	2	9.11	1	35	3	1	1	36	3	7	1	3	1	1	3150	50	1	2	1	2			2	3	1		2	1	2	3	1	1	1	2	1	1	1	2	1	2	1	3	2	1		1	0		0
'41152310011120180008	1	9.24	1	32	3	1	1	31	4	2	1	3	1	1	3750	50	1	2	2	2			2	2	1		2	1	2	3	2	1	1	1	2	2	1	1	1	2	1	4	3	1		1	0		0
'41152310001320180004	2	11.7	1	30	4	9	1	28	5	4	1	4	9	1	3400	50	1	1	1	2			1		1		2	1	2	3	2	2	2	1	2	2	1	2	1	2	1	5	5	1		1	1		1
'41142210420620180242	1	10.78	1	23	3	1	1	25	3	3	1	3	1	1	2250	50	1	1	1	2			1		1		2	1	2	3	1	2	2	2	2	1	1	2	1	2	2	5	5	1		1	1		1
'41142210420620180253	2	10.55	1	24	3	1	1	26	3	1	1	3	1	1	3000	50	1	1	1	2			2	3	1		2	1	2	3	2	2	2	2	2	2	1	1	1	2	2	6	5	1		1	1		1
'36078210420320180019	1	10.78	1	32	3	9	1	31	3	3	1	3	9	1	4000	52	1	2	1	2			2	3	1		2	1	2	3	2	1	1	1	1	1	1	1	1	2	1	2	1	1		1	0		0
'41172910120820180004	2	11.21	1	25	3	9	1	27	3	9	1	3	9	1	4300	50	1	1	1	2			1		1		1	1	2	3	2	2	2	1	1	2	1	1	1	2	1	3	3	1		1	0		0
'41172910120820180007	2	10.39	1	32	3	1	1	28	3	9	1	3	1	1	3200	52	1	1	1	2			1		1		2	1	2	3	2	1	2	1	2	2	1	1	1	2	1	4	4	1		1	1		1
'41172910120820180015	2	10.49	1	23	3	1	1	21	3	9	1	3	1	1	3550	53	1	1	1	2			1		1		1	1	2	3	2	2	2	1	1	2	1	1	1	2	1	3	3	1		1	0		0
'41172910120320180005	2	10.39	1	31	4	9	1	30	3	9	1	4	9	1	3200	51	1	1	1	2			1		1		1	1	2	3	2	2	2	1	1	2	1	1	1	2	1	3	3	1		1	0		0
'41172910120320180009	2	9.21	1	21	3	1	1	25	4	9	1	3	1	1	3100	50	1	1	1	2			1		1		2	1	2	3	2	2	2	1	2	2	1	1	1	2	1	4	4	1		1	1		1
'41152310320220180011	2	11.67	1	36	4	9	1	34	5	9	1	4	9	1	2200	50	1	1	1	2			1		1		2	1	2	3	2	1	1	2	2	2	1	1	1	2	1	4	4	1		1	1		1
'36078200220220180043	1	9.76	1	32	6	5	1	31	6	2	1	6	5	1	3850	50	1	1	1	2			1		1		2	1	2	3	2	2	2	2	2	2	1	1	1	2	1	5	5	1		1	1		1
'41152310300120180008	2	10.72	1	31	5	3	1	33	5	4	3	2	1	3	3250	50	1	1	1	2			1		1		2	1	2	3	2	1	1	2	2	1	1	1	2	2	1	4	4	1		1	1		1
'41152310300420180004	1	11.24	1	39	3	9	1	44	3	9	1	3	9	1	3260	51	1	1	1	2			2	2	1		2	1	2	3	2	1	2	1	2	2	1	1	2	2	1	6	5	1		1	1		1
'41152310320420180002	2	9.34	1	26	4	9	1	26	4	9	1	4	9	1	3950	50	1	1	2	2			1		1		2	1	2	3	2	1	2	1	1	2	1	1	1	2	1	3	3	1		1	0		0
'36078210420020180013	1	11.28	1	24	2	1	1	40	3	1	2	3	1	2	3000	48	1	1	1	2			1		1		2	1	2	5	2	1	1	1	1	2	1	1	1	1	1	2	2	1		1	0		0
'36078210420020180052	2	9.24	1	22	6	9	1	23	4	9	3	2	9	3	3200	50	1	1	1	2			2	4	1		2	1	2	4	2	2	2	2	2	2	2	1	1	2	1	6	5	1		1	1		1
'36078210421020180060	1	11.41	1	30	3	1	1	33	2	3	1	3	1	1	3200	48	1	1	1	2			2	2	1		2	1	2	7	2	1	1	2	2	1	1	1	1	1	1	4	3	1		1	0		0
'36078200221020180048	2	10.13	1	25	3	3	1	28	3	3	1	3	3	1	2400	48	1	1	1	2			2	3	2	2	2	1	2	3	2	1	2	2	2	2	1	1	1	2	1	6	5	1		1	1		1
'36078200200520180020	1	9.86	1	26	6	3	1	27	5	9	1	6	3	1	3400	50	1	1	1	2			2	5	1		2	1	2	4	2	2	2	2	2	2	1	1	1	2	1	6	5	1		1	1		1
'36078200200520180025	1	10.85	1	26	6	3	1	28	4	3	1	6	3	2	3000	49	1	2	1	2			2	3	1		2	1	2	3	2	1	2	2	2	2	1	1	1	2	1	6	5	1		1	1		1
'42112210125020180007	1	9.57	1	35	2	1	1	49	2	9	1	2	1	1	2850	48	1	1	1	2			1		2	3	2	1	2	3	2	1	1	1	1	2	1	1	1	2	1	3	2	1		1	0		0
'42112210125020180005	2	10.52	1	28	4	1	1	27	4	3	1	4	1	1	3500	50	1	1	1	2			1		1		2	1	2	5	2	1	2	2	1	2	1	2	1	2	2	5	5	1		1	1		1
'36078210020520180021	1	9.07	1	29	4	1	1	29	4	3	1	4	1	1	2750	50	1	1	1	2			2	3	2	3	2	2	2	3	2	2	2	2	2	2	2	2	2	2	2	7	6	1		1	1		1
'36078210020520180036	2	10.39	1	39	2	9	1	48	2	9	1	2	9	1	2600	50	1	1	1	2			1		1		1	1	2	3	2	1	2	1	2	1	1	1	1	2	1	3	3	1		1	0		0
'36078210021720180059	1	9.7	1	23	5	3	1	24	3	3	1	5	3	1	3800	50	1	1	1	2			2	3	1		1	1	2	3	2	1	2	1	1	1	1	1	1	2	1	3	2	1		1	0		0
'36078210021720180061	2	10.36	1	26	3	1	1	27	3	3	1	3	1	1	3050	50	1	1	1	2			2	3	1		2	1	2	5	2	1	2	1	2	2	1	1	1	2	1	5	4	1		1	1		1
'41152320400120180001	1	9.53	1	21	3	1	1	24	3	9	1	3	1	1	3200	50	1	2	1	2			1		1		2	1	2	3	2	1	2	2	1	1	2	1	1	2	1	4	3	1		1	0		0
'41152320420620180001	1	11.8	1	28	4	9	1	24	3	9	1	4	9	1	3500	50	1	2	1	2			1		2	2	2	1	2	3	2	1	1	1	1	2	1	1	1	2	1	3	2	1		1	0		0
'41152320400020180001	1	11.97	1	28	4	1	1	31	5	9	1	4	1	1	3600	52	1	2	2	2			1		1		2	1	2	3	2	2	2	2	2	2	1	1	1	2	1	5	5	1		1	1		1
'41152320411120180004	1	9.11	1	30	4	9	1	32	5	9	1	4	9	1	3700	50	1	1	1	2			1		1		2	1	2	3	2	1	2	1	2	2	1	1	1	2	1	4	4	1		1	1		1
'41152320411120180008	1	9.27	1	32	3	5	1	34	3	7	3	2	1	3	2900	50	1	1	1	2			2	1	1		1	1	2	3	2	1	1	1	1	1	1	1	1	2	1	2	1	1		1	0		0
'41152320411120180009	2	11.31	1	33	3	9	1	36	3	9	1	3	9	1	2700	50	1	1	1	2			1		1		2	1	2	3	2	1	2	1	1	2	1	2	1	2	1	4	4	1		1	1		1
'36078220320920180048	1	9.01	1	27	3	1	1	27	3	6	1	3	1	1	3300	50	1	1	2	2			1		1		2	1	2	3	2	1	2	2	2	1	2	1	2	2	2	6	5	1		1	1		1
'36078220620320180030	2	9.21	1	30	2	1	1	31	2	9	1	2	1	1	3300	50	1	1	1	2			2	3	1		2	1	2	5	2	2	2	1	2	2	1	1	1	2	1	5	4	1		1	1		1
'36078220620320180033	2	9.96	1	28	3	1	1	29	6	4	1	3	1	1	4100	52	1	1	1	2			2	2	1		2	1	2	3	1	1	1	1	1	1	1	1	2	2	1	2	1	1		1	0		0
'36078220620420180047	1	11.97	1	24	3	1	1	28	4	4	1	3	1	1	2500	46	2	1	1	2			1		2	5	2	1	2	3	2	1	2	2	2	1	1	2	1	2	1	6	5	1		1	1		1
'36078220620820180061	1	9.4	1	30	3	7	1	33	3	3	1	3	7	1	3000	49	1	1	1	2			1		2	2	2	1	2	5	2	1	2	1	1	2	1	2	1	2	1	5	4	1		1	1		1
'36078220620820180065	2	10.32	1	28	6	2	1	29	6	3	3	3	1	3	3450	48	1	2	2	2			1		1		1	1	2	4	2	1	2	1	1	1	2	1	1	2	1	3	2	1		1	0		0
'42112210121320180009	1	10.75	1	27	3	1	1	32	3	6	1	3	1	1	3650	50	1	1	1	2			1		1		2	1	2	6	2	2	1	2	2	2	1	1	2	1	1	5	5	1		1	1		1
'42112210120120180018	1	11.24	1	31	4	1	1	32	4	9	1	4	1	1	3500	50	1	1	1	2			1		1		2	1	2	4	2	1	2	2	1	2	1	1	1	2	1	4	4	1		1	1		1
'42112210120120180009	2	9.6	1	26	3	9	1	29	3	9	1	3	9	1	3500	50	1	1	1	2			2	3	1		2	1	2	3	2	2	2	2	2	2	2	2	2	1	1	7	6	1		1	1		1
'42112210120120180017	2	9.99	1	26	3	1	1	32	5	5	1	3	1	1	2500	45	2	1	1	2			1		1		2	1	2	3	2	1	1	1	1	1	1	1	1	1	1	1	1	1		1	0		0
'36078220320420180024	1	10.19	1	26	5	9	1	27	3	9	1	5	9	1	3400	49	1	1	1	2			1		1		2	1	2	5	2	2	2	2	2	2	1	1	1	2	1	5	5	1		1	1		1
'42112210720220180024	1	11.44	1	34	4	1	1	48	3	6	1	4	1	1	2750	50	2	1	1	2			1		1		2	1	2	5	2	2	2	2	1	1	2	1	1	1	1	4	3	1		1	0		0
'42112210720220180001	1	10.85	1	34	3	1	1	34	3	9	1	3	1	1	4100	50	1	1	1	2			1		1		2	1	2	5	2	1	2	2	1	2	1	1	1	2	1	4	4	1		1	1		1
'42112210720220180020	1	10.26	1	31	3	1	1	32	3	9	1	3	1	1	3400	47	1	1	1	2			1		1		2	1	2	5	2	1	2	2	1	2	1	1	1	2	1	4	4	1		1	1		1
'42112210720220180023	1	9.21	1	36	3	1	1	37	3	5	1	3	1	1	3500	50	1	1	1	2			1		1		2	1	2	3	2	1	1	1	1	2	1	2	1	2	1	3	3	1		1	0		0
'42112210720220180043	1	9.53	1	25	3	1	1	30	4	3	1	3	1	1	3300	50	1	1	1	2			2	4	1		2	1	2	4	2	1	1	2	2	2	1	1	1	2	1	5	4	1		1	1		1
'42112210720220180014	2	10.42	1	24	3	1	1	25	3	3	1	3	1	1	3600	50	1	1	1	2			1		1		2	1	2	4	2	1	2	2	1	2	1	1	1	1	1	4	4	1		1	1		1
'42112210720220180029	2	9.57	1	23	3	1	1	27	3	3	1	3	1	1	3100	50	2	1	1	2			2	4	1		2	1	2	5	2	1	1	2	1	2	2	2	1	1	1	5	4	1		1	1		1
'42112210720220180046	2	11.15	1	30	3	1	1	33	3	3	1	3	1	1	3000	49	1	1	1	2			1		1		2	1	2	6	2	1	2	2	1	2	2	2	1	1	1	6	5	1		1	1		1
'42112220000420180027	1	9.67	1	29	3	1	1	29	4	3	1	3	1	1	3000	48	1	1	1	2			1		1		2	1	2	5	2	1	2	2	1	2	1	2	1	1	1	5	5	1		1	1		1
'36078220320320180020	1	9.67	1	26	3	1	1	23	4	9	1	3	1	1	3400	49	1	2	1	2			1		1		1	1	2	3	2	1	1	1	1	1	1	1	1	2	1	1	1	1		1	0		0
'42112210720420180002	2	11.21	1	34	3	1	1	42	4	6	1	3	1	3	3750	49	1	1	1	2			1		1		2	1	2	3	2	1	1	2	1	1	1	1	1	2	1	2	2	1		1	0		0
'42112210022720180002	1	11.15	1	25	3	1	1	30	3	3	1	3	1	1	3300	50	1	1	1	2			1		1		2	1	2	3	2	1	2	2	2	2	1	2	1	1	1	6	6	1		1	1		1
'42112210000820180006	1	10.19	1	31	3	1	1	31	4	3	1	3	1	1	6400	50	1	1	1	2			1		1		2	1	2	5	2	2	2	2	2	2	1	1	1	1	1	5	5	1		1	1		1
'42112210020420180005	1	10.13	1	36	4	1	1	42	4	7	1	4	1	1	3200	50	1	1	1	2			2	2	1		2	1	2	6	2	1	2	1	1	1	1	1	1	1	1	3	2	1		1	0		0
'42112210020420180008	2	9.11	1	25	3	1	1	28	4	6	1	3	1	1	3005	50	1	1	1	2			1		1		2	1	2	5	2	1	1	1	2	1	1	1	1	1	1	2	2	1		1	0		0
'36072410220820180011	1	11.31	1	31	3	5	1	31	3	3	3	1	1	3	2780	48	1	1	1	2			1		1		2	1	2	3	2	1	1	2	2	2	1	1	1	1	1	4	4	1		1	1		1
'36072410220820180010	2	9.73	1	30	3	1	1	30	3	3	1	3	1	1	3000	50	1	1	1	2			1		1		2	1	2	3	2	1	1	2	2	2	1	1	1	1	1	4	4	1		1	1		1
'36072410220120180009	1	11.44	1	38	3	1	1	38	3	3	1	3	1	1	3175	50	1	1	1	2			2	2	2	1	2	2	2	3	2	2	2	2	2	2	2	2	2	1	1	7	6	1		1	1		1
'42112210521520180003	2	11.93	1	35	2	1	1	45	3	6	1	2	1	1	2400	49	1	1	1	2			1		1		2	1	2	3	2	1	1	1	1	2	1	1	1	2	1	2	2	1		1	0		0
'36072410220320180008	1	11.08	1	30	6	2	1	28	6	8	1	6	2	1	3400	50	1	2	2	2			1		1		2	1	2	3	2	1	2	2	2	2	2	2	1	1	1	7	6	1		1	1		1
'36072410220320180011	2	10.62	1	26	3	9	1	30	5	7	1	3	9	1	2900	50	1	2	1	2			1		1		2	1	2	3	2	1	1	2	2	2	1	1	1	1	1	4	4	1		1	1		1
'42112210523820180016	1	10.75	1	28	3	1	1	34	3	3	1	3	1	1	2500	50	1	1	1	2			2	2	1		2	1	2	3	2	2	2	2	2	2	2	2	2	2	1	7	6	1		1	1		1
'42112210523820180015	2	11.15	1	31	3	1	1	34	3	3	1	3	1	1	2950	50	1	1	1	2			1		1		2	1	2	3	2	2	2	2	1	2	2	2	2	2	1	6	5	1		1	1		1
'42112210522120180015	1	10.95	1	38	3	1	1	40	3	3	1	3	1	1	3000	48	2	1	1	2			1		1		2	1	2	3	2	1	1	1	1	2	1	1	1	2	1	2	2	1		1	0		0
'42112210520420180005	1	10.42	1	27	3	1	1	29	4	2	1	3	1	1	3650	50	1	1	1	2			1		1		2	1	2	4	2	2	2	2	2	2	2	2	1	2	1	7	6	1		1	1		1
'42112210520420180015	1	9.99	1	23	4	1	1	32	4	3	1	4	1	1	3100	50	1	2	1	2			1		1		2	1	2	3	2	2	2	2	2	2	2	2	1	2	1	7	6	1		1	1		1
'42112210520420180009	2	10.36	1	31	3	1	1	32	3	6	1	3	1	1	3050	50	1	1	1	2			1		1		2	1	2	4	2	1	1	2	2	2	1	1	1	1	1	4	4	1		1	1		1
'36072410099920180004	2	9.6	1	24	4	1	1	28	4	5	1	4	1	2	3600	51	1	1	1	2			1		1		2	1	2	3	2	1	1	2	2	2	1	1	1	1	1	4	4	1		1	1		1
'36072410099920180014	2	11.15	1	31	4	9	1	41	4	9	1	4	9	3	2350	50	1	1	1	2			1		1		2	1	2	3	2	1	1	2	2	2	1	1	1	1	1	4	4	1		1	1		1
'36072420120020180012	2	11.41	1	38	3	5	1	48	3	5	1	3	5	1	3300	50	1	2	1	2			1		1		2	1	2	3	2	1	2	2	2	1	1	1	1	1	1	4	4	1		1	1		1
'36072410020120180010	1	9.8	1	29	3	1	1	29	3	9	1	3	1	1	3100	52	1	1	1	2			2	1	1		1	1	2	3	2	1	1	2	2	2	1	1	1	1	1	5	4	1		1	1		1
'36072410020120180013	1	10.49	1	32	4	6	1	32	4	6	1	4	6	1	3670	50	1	1	1	2			1		1		1	1	2	3	2	2	2	1	1	2	1	1	1	1	1	3	3	1		1	0		0
'13062410220120180057	1	11.15	1	35	3	1	1	38	4	1	1	3	1	1	3550	50	1	1	1	2			1		1		1	1	2	3	2	1	1	1	1	1	1	1	1	2	1	1	1	1		1	0		0
'13062410220120180042	1	10.68	1	24	4	1	1	26	4	1	1	4	1	1	3000	50	1	1	1	2			1		1		1	1	2	3	2	1	1	1	1	2	1	1	1	1	1	2	2	1		1	0		0
'13062410220120180039	2	10.92	1	29	3	1	1	30	3	1	1	3	1	1	3650	51	1	1	1	2			1		1		1	1	2	3	1	1	1	1	1	2	1	1	1	2	1	1	1	1		1	0		0
'13062410220120180014	2	11.54	1	34	3	1	1	31	3	1	1	3	1	1	3500	50	1	1	1	2			2	2	1		1	1	2	3	2	1	1	1	1	1	1	1	1	2	1	2	1	1		1	0		0
'13062410220120180044	2	10.98	1	34	3	1	1	33	5	1	1	3	1	1	3750	50	1	1	1	2			2	3	1		1	1	2	3	2	2	1	1	1	1	1	1	1	2	1	2	1	1		1	0		0
'13062410220120180059	2	9.53	1	26	3	1	1	31	5	1	1	3	1	1	3000	50	1	1	1	2			2	3	1		1	1	2	3	2	1	1	1	1	1	1	1	1	2	1	2	1	1		1	0		0
'36072410520020180013	1	9.44	1	32	2	1	1	43	2	1	1	2	1	1	3600	50	1	1	1	2			1		1		2	1	2	3	2	1	1	1	1	1	1	1	1	1	1	1	1	1		1	0		0
'36072410520420180002	2	11.64	1	23	3	7	1	26	3	7	3	2	9	3	3000	50	1	1	1	2			1		1		2	1	2	3	2	2	1	1	2	2	1	1	1	1	1	3	3	1		1	0		0
'36072410520420180003	2	11.67	1	35	3	9	1	39	3	9	1	3	9	1	2650	48	1	1	1	2			1		1		2	1	2	3	2	1	1	2	2	2	1	1	1	1	1	4	4	1		1	1		1
'36072410520620180008	1	10.45	1	23	4	2	1	23	4	5	1	4	2	1	3550	50	1	1	1	2			1		1		2	1	2	3	2	2	2	2	2	2	1	2	1	1	1	6	6	1		1	1		1
'36072410520620180010	1	10.65	1	40	2	1	1	39	3	3	1	2	1	1	3400	50	1	1	2	2			2	2	1		2	1	2	3	2	2	2	2	2	2	1	2	2	1	1	7	6	1		1	1		1
'14022320320320186305	1	11.8	1	28	3	1	1	29	3	9	1	3	1	1	3300	51	1	1	1	2			2	2	1		1	1	2	3	1	1	2	1	2	1	1	2	1	2	1	4	3	1		1	0		0
'13062420899920180020	1	10.42	1	26	3	1	1	30	3	1	1	3	1	1	4200	50	1	1	1	2			2	3	1		2	1	2	3	2	1	1	1	1	1	1	1	1	2	1	2	1	1		1	0		0
'13062420899920180001	2	10.72	1	27	2	1	1	34	3	5	1	2	1	1	3000	50	1	1	1	2			2	3	1		2	1	2	3	2	1	1	1	1	1	1	1	1	1	1	2	1	1		1	0		0
'13062420899920180046	2	10.95	1	33	3	1	1	34	3	1	1	3	1	1	3500	50	1	1	1	2			1		1		1	1	2	3	2	1	1	1	1	2	1	1	1	1	1	2	2	1		1	0		0
'13062420899920180036	2	10.49	1	29	3	1	1	30	3	1	1	3	1	1	2500	50	1	1	1	2			1		1		1	1	2	3	2	1	1	1	1	1	1	1	1	2	1	1	1	1		1	0		0
'36072410320020180009	1	10.78	1	43	2	9	1	45	2	9	1	2	9	1	3300	50	1	1	1	2			2	2	1		2	1	2	3	2	2	2	1	2	2	1	2	1	1	1	6	5	1		1	1		1
'36072410320620180009	1	11.21	1	32	3	1	1	36	3	9	1	3	1	1	3600	50	1	1	1	2			2	1	1		2	1	2	3	2	1	2	2	2	2	2	2	1	1	1	7	6	1		1	1		1
'36072410320620180008	2	10.16	1	27	5	9	1	27	4	9	1	5	9	1	3050	50	1	1	1	2			1		1		2	1	2	3	2	1	1	1	2	1	1	1	1	1	1	2	2	1		1	0		0
'14022310020420181104	1	9.21	1	31	4	1	1	34	5	5	1	4	1	1	3300	50	1	1	1	2			1		1		2	1	2	3	2	1	2	1	2	2	1	1	1	2	1	4	4	1		1	1		1
'36072410320720180005	2	9.53	1	41	2	9	1	43	3	9	1	2	9	1	3600	50	1	1	1	2			1		1		2	1	2	3	2	1	1	1	2	2	1	1	1	1	1	3	3	1		1	0		0
'13062410000120180006	1	11.11	1	28	5	1	1	28	5	1	1	5	1	1	3500	50	1	1	1	2			2	3	1		2	2	2	3	2	1	1	1	1	1	1	1	1	2	1	2	1	1		1	0		0
'13062410000120180044	2	10.98	1	35	3	1	1	36	3	1	1	3	1	1	3150	50	1	1	1	2			2	3	1		2	1	2	3	2	1	1	1	1	1	1	1	1	1	1	2	1	1		1	0		0
'13062410000120180041	2	11.41	1	35	3	1	1	38	3	1	1	3	1	1	3200	50	1	1	1	2			1		1		1	1	2	3	2	1	1	1	1	1	1	1	1	2	1	1	1	1		1	0		0
'14103410420020180019	1	11.57	1	28	4	1	1	28	4	1	1	4	1	1	3400	48	1	1	1	2			1		1		2	1	2	3	2	2	2	2	2	2	2	2	2	2	1	7	6	1		1	1		1
'15222410698920180134	2	10.13	1	33	3	6	5	36	3	6	1	3	6	1	3500	50	1	1	1	2			1		1		1	1	2	3	2	1	1	1	1	2	2	1	1	1	1	3	2	1		1	0		0
'14103410420020180004	2	11.41	1	26	4	1	1	29	4	9	1	4	1	1	3000	50	1	1	1	2			1		1		2	1	2	3	2	2	2	2	2	2	1	1	1	2	1	5	5	1		1	1		1
'41172900220620180008	2	11.97	1	29	3	1	1	26	3	9	1	3	1	1	3250	51	1	1	1	2			1		1		1	1	2	3	2	2	2	1	2	1	1	1	2	2	1	4	4	1		1	1		1
'13062410420020180041	2	10.92	1	31	3	1	1	32	3	9	1	3	1	1	3100	50	1	1	1	2			1		1		1	1	2	3	2	1	1	1	1	2	1	1	1	1	1	2	2	1		1	0		0
'13062410420020180053	2	11.05	1	33	3	1	1	32	3	9	1	3	1	1	3200	50	1	1	1	2			1		1		1	1	2	3	2	1	1	1	1	1	1	1	1	2	1	1	1	1		1	0		0
'41042321320120180004	2	11.44	1	36	3	1	1	39	3	5	1	3	1	1	3250	51	1	1	1	2			1		1		2	1	2	3	2	1	1	1	1	1	1	1	1	2	1	1	1	1		1	0		0
'41042321321920180015	2	10.36	1	36	3	1	1	37	3	1	1	3	1	1	3100	49	1	1	1	2			1		1		2	1	2	3	2	1	2	1	2	2	1	1	1	2	1	4	4	1		1	1		1
'41042310421920180001	2	9.11	1	37	3	1	1	47	3	1	1	3	1	1	2800	49	1	1	1	2			2	3	1		2	1	2	4	2	2	2	1	1	2	1	1	1	2	1	4	3	1		1	0		0
'41042310420120180004	1	11.41	1	27	3	1	1	30	3	1	1	3	1	1	3500	50	1	1	1	2			2	1	1		2	1	2	3	2	2	2	1	1	1	1	1	1	2	1	3	2	1		1	0		0
'41042321423020180003	1	11.7	1	34	3	1	1	34	3	1	1	3	1	1	3700	50	1	1	1	2			1		1		2	1	2	3	2	2	2	2	2	2	2	2	2	2	1	7	6	1		1	1		1
'41042321221120180004	1	10.09	1	20	3	1	1	21	4	1	1	3	1	1	3900	50	1	1	2	2			1		1		2	1	2	3	2	2	2	1	1	1	1	1	1	2	1	2	2	1		1	0		0
'41042300420220180003	1	11.57	1	31	3	1	1	34	3	1	1	3	1	1	4250	52	1	1	1	2			1		1		2	2	2	3	2	1	2	1	2	1	1	2	2	1	1	4	4	1		1	1		1
'41042321221820180004	2	9.7	1	27	5	1	1	26	3	3	1	5	1	1	3100	50	1	1	2	2			2	3	1		2	1	2	3	2	1	1	2	1	1	1	1	1	2	1	3	2	1		1	0		0
'41042300420320180009	1	11.97	1	28	3	1	1	33	3	6	1	3	1	1	4200	50	1	1	2	2			1		1		2	1	2	3	2	1	1	2	1	2	1	1	1	2	1	3	3	1		1	0		0
'41042300420320180008	2	10.98	1	21	3	6	1	21	3	7	1	3	6	1	3000	50	1	1	1	2			1		1		2	1	2	3	2	1	2	2	1	1	1	1	1	2	1	3	3	1		1	0		0
'41042321424920180002	2	10.22	1	24	3	1	1	24	3	1	1	3	1	1	3600	50	1	1	1	2			1		1		2	1	2	3	2	2	2	2	2	2	2	2	2	2	1	7	6	1		1	1		1
'41042321424920180003	2	11.08	1	24	3	1	1	26	5	5	1	3	1	1	3800	52	1	1	1	2			2	1	1		2	1	2	3	2	1	1	2	1	2	1	1	1	2	1	4	3	1		1	0		0
'41042300420620180004	1	9.5	1	29	3	1	1	31	4	1	1	3	1	1	2600	48	1	1	1	2			1		1		2	1	2	4	2	1	2	2	2	1	1	1	1	2	1	4	4	1		1	1		1
'41042300420620180007	1	11.67	1	29	3	1	1	29	3	1	1	3	1	1	3900	54	1	1	1	2			1		1		2	1	2	3	2	2	2	1	1	2	2	2	1	2	1	5	4	1		1	1		1
'41042300420620180005	1	10.62	1	27	5	1	1	26	5	2	1	5	1	1	3200	50	1	1	1	2			1		1		2	1	2	3	2	2	2	2	2	2	1	2	1	2	2	6	6	1		1	1		1
'41042300420620180006	1	9.99	1	27	4	1	1	26	3	1	1	4	1	1	3500	50	1	1	1	2			1		1		2	1	2	3	2	1	2	2	1	1	1	1	1	2	1	3	3	1		1	0		0
'41132110221720180001	1	10.36	16	34	3	1	1	33	3	3	1	3	1	1	2800	50	2	1	2	2			1		1		2	1	2	3	2	2	1	2	2	2	1	1	1	2	1	4	4	1		1	1		1
'41132110221720180004	2	11.15	1	30	3	1	1	31	4	5	1	3	1	1	2900	49	1	1	1	2			2	1	1		2	1	2	4	2	1	2	2	2	2	1	1	1	2	1	6	5	1		1	1		1
'41132110220920180006	1	10.16	1	30	3	1	1	30	3	9	1	3	1	1	3300	50	1	1	1	2			1		1		2	1	2	3	2	1	2	1	1	2	1	1	1	2	1	3	3	1		1	0		0
'41132110320620180001	1	9.01	1	29	5	3	1	27	5	3	1	5	3	1	3300	50	1	1	1	2			2	3	1		2	1	2	3	2	2	2	2	1	2	1	1	1	2	2	5	4	1		1	1		1
'41132110320620180007	2	10.32	1	27	2	1	1	26	3	9	1	2	1	1	3100	49	1	1	1	2			2	3	1		2	1	2	3	2	1	2	2	1	2	1	1	1	2	1	5	4	1		1	1		1
'41132110321220180006	2	10.45	1	27	3	1	1	30	4	9	1	3	1	1	3900	50	1	1	1	2			2	1	1		2	1	2	3	2	2	2	2	1	2	1	2	1	2	1	6	5	1		1	1		1
'41132110321220180005	2	11.28	1	31	3	1	1	30	4	9	1	3	1	1	4000	52	1	1	1	2			1		1		2	1	2	3	2	2	2	2	1	2	1	2	1	2	1	5	5	1		1	1		1
'41132110321220180003	2	9.11	1	25	3	1	1	28	4	5	1	3	1	1	3500	50	1	1	2	2			1		1		2	1	2	3	2	2	2	2	1	2	1	2	1	2	1	5	5	1		1	1		1
'41132130122120180001	2	10.78	1	22	3	1	1	25	3	2	1	3	1	1	3500	48	1	1	2	2			1		1		2	1	2	3	2	1	1	2	1	1	1	1	1	1	1	2	2	1		1	0		0
'41032640020320180005	1	10.98	1	44	3	1	1	45	3	7	1	3	1	1	3000	49	1	1	1	2			1		1		1	1	2	5	2	1	1	1	1	2	1	1	1	1	1	2	2	1		1	0		0
'41032640020020180013	2	11.05	1	24	4	1	1	24	3	7	1	4	1	1	4000	55	1	1	1	2			1		1		2	2	2	3	2	2	2	2	1	2	1	1	1	1	1	4	4	1		1	1		1
'41132130021020180006	1	11.08	1	43	6	9	1	40	2	9	1	6	9	1	2120	46	2	1	1	2			1		2	3	1	1	2	4	2	1	2	2	1	1	1	1	1	1	1	4	3	1		1	0		0
'41132130021020180010	1	11.47	1	37	3	2	1	36	3	1	3	3	1	3	3250	48	1	1	1	2			2	1	1		2		2	3	2	1	1	1	1	1	1	1	1	2	1	2	1	1		1	0		0
'41132130021020180008	2	10.09	1	28	4	1	1	30	4	3	1	4	1	1	3800	55	1	1	1	2			2	2	1		2	1	2	4	2	1	1	2	1	2	1	1	1	2	1	4	3	1		1	0		0
'41032620921620180015	2	11.77	1	28	3	1	1	29	3	5	1	3	1	1	3550	50	1	2	1	2			1		1		2	2	2	4	2	2	1	2	2	1	1	1	1	1	1	3	3	1		1	0		0
'41032620920420180009	2	10.03	1	33	2	1	1	40	3	9	1	2	1	1	3700	50	1	1	1	2			2	3	1		2	1	2	3	2	1	1	2	1	1	1	1	1	1	1	3	2	1		1	0		0
'41032620421020180008	2	11.01	1	26	5	3	1	29	4	7	1	5	3	1	3500	50	1	1	1	2			1		1		2	1	2	3	2	1	2	1	1	2	1	1	1	1	2	3	3	1		1	0		0
'41032620020220180001	1	10.39	1	31	5	4	1	31	4	7	1	5	4	1	3000	50	1	1	1	2			1		1		2	1	2	4	2	1	1	1	1	1	1	1	1	1	1	1	1	1		1	0		0
'41132130020620180014	1	10.29	1	29	4	1	1	34	6	2	1	4	1	1	3500	50	1	1	2	2			1		1		2	1	2	3	1	1	1	2	1	1	1	2	1	2	1	2	2	1		1	0		0
'41132130020620180008	2	11.08	1	26	3	1	1	31	3	1	3	2		3	3200	50	1	1	1	2			2	2	1		2	1	2	3	1	1	1	2	1	2	1	1	1	2	1	3	2	1		1	0		0
'41032620020420180001	1	10.19	1	26	3	1	1	29	3	5	1	3	1	1	4050	53	1	1	1	2			1		1		2	1	2	3	2	2	2	1	1	2	1	1	1	1	1	3	3	1		1	0		0
'41032620020420180005	1	11.57	1	26	4	1	1	23	3	5	1	4	1	1	3500	50	1	1	1	2			1		1		2	1	2	3	2	1	2	2	1	1	1	1	1	1	1	3	3	1		1	0		0
'41032610220020180019	2	9.34	1	29	3	1	1	25	3	7	1	3	1	1	3100	50	1	1	2	2			1		1		2	1	2	3	2	1	2	2	1	2	1	2	1	1	2	5	5	1		1	1		1
'41132411521020180007	2	11.9	1	20	3	1	1	23	3	9	1	3	1	1	3200	50	1	2	2	2			1		1		2	1	2	3	2	1	1	2	1	2	1	1	2	2	1	4	4	1		1	1		1
'41132411521820180014	2	10.22	1	28	3	1	1	32	3	9	1	3	1	1	2400	48	1	1	1	2			2	2	1		2	1	2	3	2	2	2	2	1	2	1	1	1	2	1	5	4	1		1	1		1
'41132411521820180015	2	10.22	1	28	3	1	1	32	3	9	1	3	1	1	2250	48	1	1	1	2			2	2	1		2	1	2	3	2	2	2	2	1	2	1	1	1	2	1	5	4	1		1	1		1
'41132411220520180013	2	11.61	1	31	4	9	1	31	4	9	1	4	9	1	3750	51	1	1	1	2			1		1		2	2	2	3	2	2	2	2	1	2	2	2	1	2	2	6	5	1		1	1		1
'41032610200120180005	1	11.05	1	28	2	1	1	30	2	9	1	2	1	3	3800	51	1	1	1	2			1		1		2	1	2	3	1	1	1	1	2	2	1	2	1	1	1	3	3	1		1	0		0
'41032610200120180011	2	10.29	1	28	3	1	1	30	3	5	1	3	1	1	3100	50	1	2	2	2			1		1		2	1	2	3	2	1	1	2	1	1	1	1	1	1	1	2	2	1		1	0		0
'41132411221120180017	2	11.05	1	28	5	1	1	28	4	1	1	5	1	1	3400	50	1	2	1	2			1		1		2	1	2	3	2	2	2	2	2	2	1	1	2	2	1	6	6	1		1	1		1
'41132411222120180006	1	11.74	1	40	5	3	1	44	5	3	1	5	3	1	3400	49	1	2	2	2			1		1		2	1	2	3	2	2	2	2	2	2	1	2	1	2	1	6	6	1		1	1		1
'41032610221220180005	1	11.24	1	21	3	1	1	26	3	7	1	3	1	1	3150	50	1	1	1	2			1		1		2	1	2	4	2	1	2	1	1	1	1	1	1	1	1	2	2	1		1	0		0
'41132411121620180008	2	10.85	1	24	3	3	1	29	2	3	3	2	1	3	3400	48	1	2	1	2			1		1		2	1	2	3	2	2	2	2	2	2	1	2	2	2	1	6	6	1		1	1		1
'41032520222020180005	2	11.18	1	30	4	1	1	31	3	9	1	4	1	1	4300	50	1	1	1	2			1		1		2	1	2	3	2	2	2	2	2	2	1	2	2	2	1	6	6	1		1	1		1
'41132411322320180011	2	11.34	1	32	3	1	1	32	3	9	1	3	1	1	3150	50	1	1	1	2			2	1	1		2	1	2	3	2	2	2	2	1	2	1	1	1	2	1	5	4	1		1	1		1
'41032510000620180006	1	10.78	1	34	5	3	1	36	6	3	1	5	3	1	3800	52	1	2	1	2			1		1		2	1	2	3	2	2	2	1	1	2	1	2	1	2	1	4	4	1		1	1		1
'41132410620720180010	2	11.34	1	29	3	1	1	30	3	9	1	3	1	1	3200	49	1	1	1	2			1		1		2	1	2	3	2	1	1	1	1	2	1	1	1	2	1	2	2	1		1	0		0
'41132410620720180012	2	10.65	5	36	2	9	1	36	2	9	1	2	9	1	3500	50	1	1	2	2			1		1		2	1	2	3	2	1	1	2	1	2	1	1	1	2	1	3	3	1		1	0		0
'41132410620320180008	1	10.42	1	30	3	1	1	30	3	9	1	3	1	1	3850	52	1	1	1	2			2	1	1		2	1	2	3	2	1	2	2	1	2	1	1	1	1	1	5	4	1		1	1		1
'41032520320520180008	2	11.28	1	27	4	1	1	27	5	9	1	4	1	1	3400	50	1	1	1	2			2	2	1		2	2	2	4	2	2	2	2	2	2	2	2	2	2	1	7	6	1		1	1		1
'43138211424920180036	2	9.73	1	24	5	1	1	28	5	3	1	5	1	1	3300	50	1	1	1	2			1		1		2	1	2	3	1	1	2	2	2	2	1	1	1	2	1	4	4	1		1	1		1
'41032510521520180010	2	10.42	1	27	4	1	1	27	4	9	1	4	1	1	3300	50	1	1	1	2			2	3	2		1	2	2	3	2	2	2	2	2	2	2	2	2	2	1	7	6	1		1	1		1
'41032510021020180001	1	11.51	1	26	4	9	1	28	3	9	1	4	9	1	3000	48	1	1	1	2			2	1	1		2	2	2	4	2	2	2	2	2	2	2	2	1	2	1	7	6	1		1	1		1
'43138211324220180040	1	9.34	1	34	1	1	1	31	4	5	1	1	1	1	2950	50	1	2	1	2			1		1		2	1	2	3	2	1	2	1	2	1	1	1	1	1	1	3	3	1		1	0		0
'41132610423420180001	2	10.16	1	27	3	6	1	24	3	6	3	3	1	3	3200	50	1	1	1	2			1		1		2	1	2	3	2	1	2	2	1	2	1	1	1	2	1	4	4	1		1	1		1
'41132610320920180004	1	11.47	1	37	3	1	1	34	4	1	1	3	1	1	3350	52	1	1	1	2			1		2	2	2	1	2	3	2	1	2	2	2	2	1	2	2	2	1	7	6	1		1	1		1
'41132610320520180005	1	11.8	1	21	4	1	1	23	4	5	1	4	1	1	3000	50	1	1	1	2			1		1		2	1	2	3	2	2	2	2	2	2	2	2	2	2	1	7	6	1		1	1		1
'41132610320520180004	2	11.67	1	35	3	1	1	35	3	5	1	3	1	1	3650	51.2	1	1	1	2			1		2	3	1	2	2	3	2	1	1	1	1	2	1	1	1	2	1	3	2	1		1	0		0
'41032821620720180018	1	9.14	1	26	3	1	1	28	4	9	1	3	1	1	2800	50	1	1	2	2			1		1		2	1	2	4	2	1	2	1	1	2	1	1	1	2	1	3	3	1		1	0		0
'41032821620720180015	1	10.98	1	31	3	1	1	33	3	7	1	3	1	1	3600	50	1	1	1	2			2	2	1		2	1	2	5	2	1	2	2	1	1	1	1	1	2	1	4	3	1		1	0		0
'41032810622620180019	1	9.9	1	23	2	1	1	26	2	1	1	2	1	1	3100	50	1	1	1	2			1		1		2	1	2	3	2	1	1	2	1	1	1	2	1	2	1	3	3	1		1	0		0
'41032810622620180015	1	10.55	1	23	3	1	1	27	3	1	1	3	1	1	3300	50	1	1	1	2			2	4	1		2	2	2	3	2	1	2	2	1	2	1	2	1	2	1	6	5	1		1	1		1
'41032810622620180017	1	10.49	1	20	2	1	1	25	2	9	1	2	1	1	3100	50	1	1	1	2			2	3	1		2	1	2	6	2	1	2	2	1	2	1	2	1	2	1	6	5	1		1	1		1
'41032810622620180012	2	10.98	1	28	3	1	1	30	3	5	1	3	1	1	3600	50	1	1	1	2			1		1		2	1	2	5	2	2	2	2	1	2	1	2	1	2	1	5	5	1		1	1		1
'41032810622620180013	2	10.98	1	29	3	1	1	32	3	7	1	3	1	1	3000	50	1	1	1	2			1		1		2	1	2	4	2	1	2	2	1	2	1	1	1	2	1	4	4	1		1	1		1
'41032821621420180014	1	10.59	1	30	3	1	1	30	3	9	1	3	1	1	3300	50	1	1	1	2			1		1		2	2	2	4	2	1	2	1	1	2	1	1	1	2	1	3	3	1		1	0		0
'14103420120220180018	1	9.4	1	35	2	1	1	37	2	1	1	2	1	1	3280	50	1	1	1	2			2	3	1		2	1	2	3	2	1	1	1	1	2	1	1	1	2	1	3	2	1		1	0		0
'41032821620220180013	1	10.92	1	27	4	1	1	27	4	1	1	4	1	1	3000	50	1	1	1	2			1		1		2	1	2	4	2	1	1	2	1	2	1	1	2	2	1	4	4	1		1	1		1
'41032821620220180014	1	10.82	1	29	3	1	1	32	3	1	1	3	1	1	3700	50	1	1	2	2			1		1		2	1	2	4	2	1	2	2	1	1	1	1	1	2	2	3	3	1		1	0		0
'41032821620220180015	2	9.5	1	26	4	1	1	28	3	9	1	4	1	1	3550	50	1	2	2	2			1		1		2	1	2	3	2	1	2	1	1	1	1	1	1	2	1	2	2	1		1	0		0
'41032821620220180016	2	9.07	1	28	3	5	1	28	3	5	3	3	1	3	3550	48	1	1	1	2			2	5	1		2	1	2	3	2	1	1	1	1	2	1	1	1	2	1	3	2	1		1	0		0
'41032810100420180020	1	11.77	1	26	5	3	1	27	4	5	3	3	1	3	3400	50	1	1	1	2			1		1		2	1	2	4	2	1	2	2	2	2	1	1	1	2	1	5	5	1		1	1		1
'14103420120320180013	1	11.84	1	25	5	1	1	30	4	1	1	5	1	1	3400	48	1	1	1	2			2	2	1		2	1	2	3	2	2	2	2	2	2	2	2	1	2	2	7	6	1		1	1		1
'14103420120320180017	1	10.55	1	24	3	1	1	29	3	1	1	3	1	1	3000	50	1	1	1	2			1		1		2	1	2	3	2	2	2	2	2	2	1	2	1	2	2	6	6	1		1	1		1
'14103420120320180023	2	10.36	1	23	3	1	1	24	3	1	1	3	1	1	2900	50	1	1	1	2			2	5	2	4	2	1	2	3	2	1	1	1	1	2	1	1	1	2	2	3	2	1		1	0		0
'14103420120320180012	2	10.92	1	29	3	1	1	30	3	1	1	3	1	1	3000	50	1	1	1	2			2	1	1		2	1	2	3	2	2	2	2	1	2	1	2	1	2	1	6	5	1		1	1		1
'41032810120120180018	2	11.01	1	29	4	1	1	29	4	7	1	4	1	1	2700	50	1	1	1	2			2	3	1		2	1	2	3	2	1	2	2	1	1	1	1	1	2	1	4	3	1		1	0		0
'41032810120220180016	2	10.59	1	31	4	1	1	32	3	7	1	4	1	1	3500	50	1	1	2	2			2	2	1		2	1	2	3	2	2	2	2	2	2	1	2	2	1	1	7	6	1		1	1		1
'41032810622520180017	2	10.06	1	22	3	1	1	23	3	7	1	3	1	1	3000	50	1	1	1	2			1		1		2	1	2	6	2	2	2	2	1	2	1	2	1	2	2	5	5	1		1	1		1
'14103410320920180023	1	10.49	1	24	4	1	1	25	4	1	1	4	1	1	4500	55	1	1	1	2			1		1		2	1	2	3	2	2	2	2	1	2	1	2	1	2	2	5	5	1		1	1		1
'14103410320920180015	1	9.73	1	24	4	1	1	27	4	1	1	4	1	1	3800	51	1	1	1	2			1		1		2	1	2	3	2	1	1	2	1	2	1	1	1	2	1	3	3	1		1	0		0
'14103410320920180003	2	9.76	1	26	4	1	1	29	3	1	1	4	1	1	2500	47	1	1	1	2			1		1		2	1	2	3	2	1	2	2	1	2	1	2	1	2	1	5	5	1		1	1		1
'14103410320920180001	2	11.54	1	27	3	1	1	29	3	1	1	3	1	1	3100	50	1	1	1	2			1		1		2	1	2	3	2	2	2	2	1	2	1	2	1	2	1	5	5	1		1	1		1
'14103410021620180003	1	10.03	1	35	3	1	1	36	3	1	1	3	1	1	2950	48	1	1	1	2			1		1		2	1	2	3	2	1	1	1	1	2	1	1	1	2	2	2	2	1		1	0		0
'14103410021620180005	1	11.57	1	27	6	1	1	28	4	1	1	6	1	1	3250	50	1	1	2	2			2	1	1		2	1	2	3	2	1	1	1	1	2	1	1	1	2	2	3	2	1		1	0		0
'14103410021620180013	1	9.86	1	29	6	3	1	29	4	9	1	6	3	1	3850	48	1	1	1	2			1		1		2	1	2	3	2	2	2	2	2	2	2	2	1	2	2	7	6	1		1	1		1
'14103410021620180017	1	9.76	1	27	5	1	1	29	4	1	1	5	1	1	3935	50	1	1	1	2			1		1		2	1	2	3	2	2	2	2	2	2	1	2	1	2	2	6	6	1		1	1		1
'14103410021620180014	2	11.31	1	32	3	1	1	32	4	1	1	3	1	1	3245	50	1	1	1	2			2	2	1		2	1	2	3	2	2	2	2	1	2	1	1	1	2	2	5	4	1		1	1		1
'43052320721520180006	1	9.73	1	22	4	1	1	25	3	5	1	4	1	1	3700	50	1	1	1	2			1		1		2	1	2	3	2	1	1	2	1	2	1	1	1	1	1	3	3	1		1	0		0
'43052320721520180004	2	10.45	1	34	4	1	1	35	2	5	1	4	1	1	3400	50	1	1	1	2			1		1		2	1	2	3	2	2	1	1	1	2	1	1	1	2	1	2	2	1		1	0		0
'14103410420720180007	2	9.67	1	29	4	1	1	29	3	1	1	4	1	1	3500	50	1	2	1	2			2	4	1		2	1	2	3	2	2	2	2	1	2	1	2	1	2	2	6	5	1		1	1		1
'41032810622920180009	2	11.05	1	29	4	1	1	33	5	1	1	4	1	1	3200	50	1	1	1	2			1		1		2	2	2	4	2	1	2	2	2	2	2	2	1	1	2	7	6	1		1	1		1
'41032810622920180010	2	10.68	1	26	5	1	1	24	4	6	1	5	1	1	3050	47	1	1	1	2			1		1		2	1	2	4	2	2	2	1	1	2	1	1	1	2	1	3	3	1		1	0		0
'41032821420020180013	2	11.74	1	27	3	1	1	25	3	9	1	3	1	1	3600	51	1	1	1	2			2	1	1		2	1	2	4	2	1	2	2	2	1	1	1	1	2	1	5	4	1		1	1		1
'41032821420320180012	1	11.11	1	27	4	1	1	27	4	7	1	4	1	1	4000	50	1	1	1	2			2	3	1		2	1	2	3	2	1	2	2	2	2	1	2	1	2	1	7	6	1		1	1		1
'41032821420320180014	1	10.55	1	25	4	1	1	27	4	6	1	4	1	1	3300	50	1	1	1	2			1		1		2	1	2	3	2	2	1	1	1	1	1	1	1	2	1	1	1	1		1	0		0
'41032821420320180016	2	9.07	1	26	4	1	1	31	5	9	1	4	1	1	2900	50	1	1	1	2			1		1		2	1	2	5	2	1	2	2	1	2	1	2	1	2	1	5	5	1		1	1		1
'41032821420920180017	2	11.34	1	29	3	1	1	29	3	3	1	3	1	1	3300	50	1	1	1	2			1		1		2	1	2	5	2	1	2	2	1	2	1	1	2	2	1	5	5	1		1	1		1
'41032821420920180019	2	10.85	1	29	5	6	1	30	6	6	3	3	1	3	3600	50	1	2	1	2			1		1		2	1	2	3	2	2	1	1	1	2	1	1	1	1	1	2	2	1		1	0		0
'14103410320020180012	1	11.93	1	27	3	1	1	30	3	1	1	3	1	1	3570	48	1	1	1	2			1		1		2	1	2	3	2	1	1	1	1	2	1	1	1	2	1	2	2	1		1	0		0
'14103410320020180006	1	10.62	1	31	3	1	1	31	3	1	3	4	1	3	3100	50	1	1	1	2			2	2	1		2	1	2	3	2	2	2	2	2	2	1	2	1	2	1	7	6	1		1	1		1
'14103410320020180023	2	10.42	1	25	4	1	1	27	3	1	1	4	1	1	2600	48	1	1	1	2			1		1		2	1	2	3	2	1	1	2	2	2	1	2	1	2	2	5	5	1		1	1		1
'14103410120820180008	1	10.22	1	36	3	1	1	39	3	1	1	3	1	1	2700	50	1	1	2	2			2	5	1		2	1	2	3	2	2	2	2	1	2	1	2	1	2	1	6	5	1		1	1		1
'14103220120520180003	2	9.83	1	26	4	3	1	27	3	9	1	4	3	1	4270	52	1	2	1	2			1		1		2	1	2	4	2	1	2	2	1	2	1	1	1	2	1	4	4	1		1	1		1
'43132211521820180006	2	9.47	1	38	3	1	1	40	2	1	1	3	1	1	2100	45	2	1	1	2			1		1		2	1	2	6	2	1	2	2	2	1	1	2	1	2	1	5	5	1		1	1		1
'14103410321220180006	2	10.49	1	28	3	1	1	31	4	1	1	3	1	1	3730	50	1	1	1	2			1		1		2	1	2	3	2	1	2	2	1	2	2	2	1	2	1	6	5	1		1	1		1
'41132611021320180003	2	9.17	1	25	5	1	1	26	4	2	1	5	1	1	3600	53	1	2	2	2			2	2	1		2	1	2	3	2	2	2	2	2	2	1	1	1	2	1	6	5	1		1	1		1
'41132611020720180003	1	11.51	1	21	4	9	1	21	3	9	1	4	9	1	3700	48	1	2	2	2			1		1		2	2	2	3	2	2	1	1	1	1	1	1	1	2	1	1	1	1		1	0		0
'43132211521320180005	1	11.08	1	30	3	6	1	31	3	6	1	3	6	1	3400	50	1	1	1	2			1		1		2	1	2	3	2	1	2	2	2	1	1	1	1	2	1	4	4	1		1	1		1
'43132211521320180001	2	9.24	1	30	4	9	1	42	4	9	1	4	9	1	3000	50	1	1	1	2			1		2	3	2	1	2	6	2	1	2	1	1	1	1	1	1	1	1	3	2	1		1	0		0
'41132600200420180005	1	11.47	1	27	6	4	1	28	6	4	1	6	4	1	3900	50	1	1	1	2			2	2	1		2	1	2	3	2	2	2	2	1	2	1	1	2	2	1	6	5	1		1	1		1
'14103220120120180001	2	10.09	1	33	3	1	1	32	3	9	1	3	1	1	3100	45	1	1	1	2			1		1		2	1	2	3	2	1	1	1	1	2	1	2	1	2	1	3	3	1		1	0		0
'41132610723020180005	1	9.57	1	28	3	1	1	30	3	9	1	3	1	1	2850	48	1	1	1	2			1		1		2	1	2	3	2	1	1	1	1	1	1	1	1	2	1	1	1	1		1	0		0
'41032810320120180008	1	10.19	1	28	4	1	1	28	4	6	1	4	1	1	3300	50	1	2	1	2			2	2	1		2	1	2	4	2	1	1	2	1	2	1	2	1	2	1	5	4	1		1	1		1
'41032810320120180007	2	10.26	1	28	4	1	1	29	5	8	1	4	1	1	3500	50	1	1	2	2			1		1		2	1	2	6	2	2	1	2	1	2	1	2	1	2	1	4	4	1		1	1		1
'41032810320120180009	2	10.19	1	28	3	1	1	30	4	4	1	3	1	1	3900	50	1	1	1	2			2	2	1		2	1	2	3	2	1	2	2	1	2	1	2	1	2	2	6	5	1		1	1		1
'41032810320420180010	1	11.67	1	26	5	1	1	28	4	1	1	5	1	1	4100	50	1	1	2	2			1		1		2	1	2	7	2	2	2	1	1	2	1	2	2	2	1	4	4	1		1	1		1
'41032810320420180014	1	9.24	1	26	3	1	1	28	3	6	1	3	1	1	3500	50	1	1	1	2			1		1		2	1	2	3	2	1	1	1	1	2	1	1	1	2	1	2	2	1		1	0		0
'41032810320420180013	2	9.53	1	25	2	1	1	29	3	9	1	2	1	1	4200	50	1	1	1	2			1		1		2	1	2	3	2	1	1	1	1	2	1	1	1	2	2	2	2	1		1	0		0
'43132210422420180012	1	9.21	1	30	3	1	1	36	3	1	1	3	1	1	3150	50	2	1	1	2			1		1		2	1	2	4	2	1	1	1	2	1	1	1	1	1	1	2	2	1		1	0		0
'43132210422420180003	2	10.92	1	31	3	6	1	32	3	6	1	3	6	1	3500	50	1	1	1	2			1		1		2	1	2	4	2	1	2	2	2	1	1	1	1	2	1	4	4	1		1	1		1
'42052810320320180026	1	11.21	15	30	4	1	6	36	3	9	1	4	1	1	2500	45	2	1	1	2			2	2	1		1	2	2	3	2	2	2	2	2	2	2	2	1	1	1	7	6	1		1	1		1
'42052810320320180047	1	10.06	15	28	5	1	15	32	4	9	1	5	1	1	3200	50	1	1	1	2			2	4	2	1	2	1	2	4	2	2	2	2	2	2	2	2	1	2	2	7	6	1		1	1		1
'42052810320320180019	2	9.96	1	28	4	1	15	31	3	9	1	4	1	1	3450	50	1	1	1	2			2	4	1		2	1	2	3	2	1	2	1	2	1	1	1	1	2	2	4	3	1		1	0		0
'43052310323720180046	1	9.9	1	33	3	1	1	42	3	6	2	3	6	2	3500	50	1	1	1	2			1		1		2	1	2	3	2	1	2	1	2	1	1	1	1	2	1	3	3	1		1	0		0
'42052810100120180060	1	9.93	1	41	3	1	1	42	3	1	1	3	1	1	3900	50	1	1	1	2			1		1		2	1	2	3	2	1	1	2	1	2	1	1	1	1	1	3	3	1		1	0		0
'42052810100120180051	2	10.85	1	26	3	1	1	25	3	9	1	3	1	1	3450	50	1	2	1	2			2	1	1		2	1	2	3	2	1	2	2	2	1	1	1	1	2	2	5	4	1		1	1		1
'42052810100320180004	1	11.54	15	30	4	1	15	31	6	4	1	4	1	1	3900	50	1	2	1	2			1		1		2	1	2	3	2	2	2	1	2	1	1	1	1	1	1	3	3	1		1	0		0
'43132210222520180016	1	10.92	1	29	4	1	1	30	4	5	1	4	1	1	3100	50	1	1	1	2			1		1		2	1	2	4	2	1	2	2	1	2	1	1	1	2	1	4	4	1		1	1		1
'43132210222520180006	2	10.59	1	35	2	6	1	40	3	6	1	2	6	1	3600	52	1	1	1	2			1		2	1	2	1	2	3	2	1	1	2	1	1	1	1	1	1	1	3	2	1		1	0		0
'43132210222820180001	2	10.75	1	30	5	3	1	32	4	1	1	5	3	1	3600	49	1	1	1	2			1		1		2	1	2	3	2	1	2	1	2	1	1	1	1	2	1	3	3	1		1	0		0
'42052810100220180007	2	11.24	15	29	4	1	1	36	4	3	1	4	1	1	2850	50	2	1	1	2			2	3	1		2	1	2	5	2	1	2	2	1	1	1	1	1	2	1	4	3	1		1	0		0
'43052310223520180040	1	9.5	1	30	4	6	1	30	4	6	3	3	6	3	3000	50	1	1	1	2			1		1		1	1	2	3	2	1	1	1	2	2	1	1	1	2	1	3	3	1		1	0		0
'42052810100420180007	1	11.93	1	25	5	1	15	26	5	5	1	5	1	1	3300	50	1	1	1	2			1		1		2	1	2	3	2	2	2	2	2	2	2	2	1	1	1	7	6	1		1	1		1
'41122410624620180002	1	9.8	1	31	3	1	1	33	3	3	1	3	1	1	3600	50	1	1	1	2			2	3	1		2	1	2	3	2	1	1	2	1	2	1	1	1	2	2	4	3	1		1	0		0
'41122410624620180003	1	10.19	1	24	3	1	1	29	3	5	1	3	1	1	3600	52	1	1	1	2			1		1		2	1	2	5	2	1	2	2	1	2	1	2	1	2	2	5	5	1		1	1		1
'43132210223220180003	1	10.29	1	21	4	1	1	22	4	7	1	4	1	1	3300	50	1	1	1	2			1		1		2	1	2	5	2	1	2	2	2	2	1	1	1	2	1	5	5	1		1	1		1
'43132220322320180014	2	11.28	1	28	3	1	1	31	3	9	1	3	1	1	3400	50	1	1	1	2			1		1		2	1	2	4	2	1	2	2	2	2	1	1	1	2	2	5	5	1		1	1		1
'41122410620120180001	1	9.21	1	33	3	1	1	37	3	1	1	3	1	2	3400	49	1	1	1	2			1		1		2	1	2	3	2	2	1	1	1	1	1	2	1	2	1	2	2	1		1	0		0
'41122410620120180003	1	9.76	1	32	3	1	1	32	3	7	1	3	1	1	3650	50	1	1	1	2			1		1		2	1	2	5	2	2	2	1	1	2	1	2	1	2	1	4	4	1		1	1		1
'41122410620120180002	2	9.6	1	28	4	1	1	34	4	6	1	4	1	1	3000	50	1	1	1	2			2	6	1		2	1	2	3	2	1	1	2	1	2	1	1	1	2	1	4	3	1		1	0		0
'43052810625220180002	1	9.47	1	24	3	6	1	29	3	6	1	3	6	1	3000	50	1	1	1	2			2	6	1		2	1	2	3	2	1	1	1	2	2	1	1	1	2	1	4	3	1		1	0		0
'41122410620320180001	2	9.73	1	27	2	1	1	32	3	1	1	2	1	1	3000	49	1	1	1	2			1		1		2	1	2	3	2	1	1	2	1	1	1	2	1	2	2	3	3	1		1	0		0
'43052310222420180054	1	10.88	1	32	4	6	1	33	4	6	1	4	6	1	3500	50	1	1	1	2			1		1		2	1	2	3	2	1	2	2	2	2	1	1	1	1	1	5	5	1		1	1		1
'43052310220520180008	1	9.24	1	29	3	6	1	31	3	6	1	3	6	1	3950	50	1	1	1	2			2	2	1		2	1	2	3	2	1	2	1	2	1	1	1	1	1	1	4	3	1		1	0		0
'41122410720220180002	1	10.09	1	32	3	1	1	31	3	7	1	3	1	1	3400	50	1	1	1	2			2	1	1		2	1	2	3	2	1	1	2	1	1	1	2	1	2	1	4	3	1		1	0		0
'41122410720220180006	1	11.64	1	25	3	1	1	28	3	5	1	3	1	1	2800		1	1	1	2			1		1		2	1	2	3	2	1	1	2	1	2	1	1	1	2	1	3	3	1		1	0		0
'41122410720220180007	1	11.67	1	30	4	1	1	30	4	9	1	4	1	1	3250	51	1	1	2	2			1		1		2	1	2	4	2	1	1	2	1	2	1	2	1	2	1	4	4	1		1	1		1
'41122410720220180003	2	10.72	1	29	3	1	1	29	3	9	1	3	1	1	3650	51	1	1	1	2			1		1		2	1	2	4	2	2	1	2	1	1	1	2	1	1	2	3	3	1		1	0		0
'41122410621620180003	1	11.77	1	26	3	1	1	29	3	5	1	3	1	1	3150	50	1	1	1	2			1		1		2	1	2	5	2	2	2	2	1	2	1	1	1	2	1	4	4	1		1	1		1
'41122420021420180003	1	11.01	1	28	3	1	1	30	3	5	1	3	1	1	4000	51	1	1	1	2			1		1		2	1	2	5	2	2	1	2	1	2	2	1	1	1	2	4	3	1		1	0		0
'41122420021420180002	2	10.16	1	27	3	1	1	27	3	1	1	3	1	1	3600	50	1	1	1	2			1		1		2	1	2	3	2	1	2	2	1	1	1	1	1	2	1	3	3	1		1	0		0
'41122420021620180001	2	9.96	1	26	4	1	1	23	3	7	1	4	1	1	3550	52	1	1	1	2			2	3	1		2	1	2	5	2	2	2	2	1	2	1	1	1	2	1	5	4	1		1	1		1
'41122420021820180001	1	11.21	1	29	4	1	1	31	4	9	1	4	1	1	3750	52	1	1	1	2			1		1		2	1	2	4	2	2	1	2	1	2	1	1	1	2	1	3	3	1		1	0		0
'41122420122320180005	1	11.93	1	32	3	1	1	35	3	6	1	3	1	1	3600	53	1	1	1	2			1		1		2	1	2	5	2	1	2	2	1	2	1	1	2	2	1	5	5	1		1	1		1
'41122420122320180003	1	9.76	1	28	4	1	1	27	4	7	1	4	1	1	3050	50	1	1	1	2			1		1		2	1	2	6	2	2	2	2	1	2	1	2	1	2	1	5	5	1		1	1		1
'41122410721220180003	1	10.59	1	24	3	1	1	26	3	5	1	3	1	1	3500	52	1	1	1	2			1		1		2	1	2	4	2	1	2	1	1	2	1	2	1	2	2	4	4	1		1	1		1
'41122410721220180002	1	9.07	1	31	3	1	1	32	4	9	1	3	1	1	3800	51	1	2	1	2			1		1		2	1	2	4	2	1	2	2	1	2	1	1	1	2	1	4	4	1		1	1		1
'41122410721220180005	1	11.38	1	32	5	4	1	32	3	5	3	4	1	1	3300	50	1	2	1	2			2	2	1		2	1	2	3	2	1	1	1	2	1	1	2	1	2	1	4	3	1		1	0		0
'41122410721220180006	1	11.84	1	28	3	1	1	30	3	3	1	3	1	1	3750	53	1	1	1	2			1		1		2	1	2	4	2	2	1	2	1	2	1	1	1	2	1	3	3	1		1	0		0
'41122420020020180002	2	10.75	1	26	4	5	1	28	4	5	3	4	1	1	3370	52	1	1	1	2			2	2	1		2	1	2	3	2	1	1	2	1	1	1	1	1	2	1	3	2	1		1	0		0
'41122420122720180004	2	11.67	1	26	3	1	1	27	3	1	1	3	1	1	3500	51	1	1	1	2			1		1		2	1	2	4	2	1	2	2	1	2	1	1	1	2	1	4	4	1		1	1		1
'41122420122020180003	2	11.44	1	28	5	1	1	29	4	1	1	5	1	1	3500	50	1	1	1	2			1		1		2	1	2	4	2	1	2	1	2	2	1	1	1	2	2	4	4	1		1	1		1
'41122420122220180004	2	10.13	1	32	3	1	1	35	4	7	1	3	1	1	3250	51	1	1	1	2			1		1		2	1	2	3	2	1	1	2	1	1	1	2	1	2	1	3	3	1		1	0		0
'41122420121920180003	1	9.93	1	35	3	1	1	39	3	6	1	3	1	1	2800	49	1	1	1	2			2	5	1		2	1	2	4	2	1	1	2	1	2	1	2	1	2	1	5	4	1		1	1		1
'41122420121920180002	2	9.53	1	29	3	1	1	31	3	5	1	3	1	1	3200	50	1	1	1	2			1		1		1	1	2	5	2	1	2	2	1	2	1	2	1	2	1	5	5	1		1	1		1
'41122410721320180004	1	9.01	1	28	4	1	1	29	3	1	1	4	1	1	3450	52	1	1	1	2			1		1		2	1	2	8	2	2	2	2	2	2	1	2	2	2	1	6	6	1		1	1		1
'43132210520220180017	2	10.29	1	26	3	1	1	31	3	1	1	3	1	1	3000	50	1	2	2	2			1		1		2	1	2	3	2	1	1	2	2	1	1	1	1	1	1	3	3	1		1	0		0
'43052820521420180004	2	10.19	1	30	3	6	1	45	3	6	3	2	1	3	2600	50	1	1	1	2			1		1		2	2	2	4	2	2	2	2	2	2	2	2	2	2	1	7	6	1		1	1		1
'41122410820220180001	2	10.88	1	28	3	1	1	30	3	7	1	3	1	1	3300		1	1	1	2			2	2	1		2	1	2	6	2	2	2	2	1	2	1	2	1	1	1	6	5	1		1	1		1
'43052820522220180003	2	9.7	1	32	5	3	1	31	4	6	1	5	3	1	3520	50	1	1	1	2			1		1		2	1	2	3	2	1	1	1	1	1	1	1	1	2	1	1	1	1		1	0		0
'41122410820920180003	1	11.24	1	32	3	1	1	37	3	1	1	3	1	1	3630	49	1	1	1	2			1		1		2	1	2	3	2	1	1	2	1	1	1	2	1	2	1	3	3	1		1	0		0
'41122410820920180001	1	9.67	1	36	3	1	1	40	3	6	1	3	1	2	3650	51	1	1	1	2			1		1		2	1	2	4	2	1	2	2	1	2	1	1	1	2	1	4	4	1		1	1		1
'41122410820920180002	2	10.39	1	30	3	1	1	30	4	6	1	3	1	1	2950	49	1	1	1	2			1		1		2	1	2	5	2	2	1	2	1	2	1	2	1	2	2	4	4	1		1	1		1
'41122410820020180003	2	11.01	1	29	3	1	1	30	3	6	1	3	1	1	3000	50	1	1	1	2			1		1		2	1	2	4	2	1	2	2	1	2	1	1	1	2	2	4	4	1		1	1		1
'43052810022820180002	1	10.75	1	24	3	1	1	30	3	1	1	3	1	1	3650	50	1	1	1	2			1		1		2	1	2	3	2	1	2	1	1	1	1	1	1	2	1	2	2	1		1	0		0
'43052810022820180003	2	10.98	1	28	3	1	1	29	3	1	1	3	1	1	2900	50	1	1	1	2			1		1		2	1	2	3	2	1	2	1	1	1	1	1	1	2	1	2	2	1		1	0		0
'14102820021120180005	1	10.06	1	18	3	6	1	20	3	6	1	3	6	1	2980	45	1	1	1	2			1		1		2	1	2	3	2	1	2	1	1	2	1	1	1	2	1	3	3	1		1	0		0
'14102820021120180008	1	10.16	1	28	3	1	1	29	3	9	1	3	1	1	3200	50	1	1	1	2			2	1	1		2	1	2	3	2	1	1	1	1	2	1	1	1	2	1	3	2	1		1	0		0
'14102820021120180001	2	11.8	1	26	5	5	1	26	4	5	1	5	5	1	2665	49	1	1	1	2			2	3	1		2	1	2	3	2	1	1	2	1	2	1	1	1	2	2	4	3	1		1	0		0
'14112610020020180274	1	10.26	1	35	5	1	1	37	4	9	1	5	1	1	3400	51	1	1	1	2			1		1		2	1	2	3	2	2	2	2	1	2	1	2	1	1	1	5	5	1		1	1		1
'14112610020020180270	1	9.21	1	23	3	1	1	24	3	6	1	3	1	1	3000	50	1	1	2	2			2	1	1		2	1	2	3	2	1	1	2	1	2	1	1	1	2	1	4	3	1		1	0		0
'14112610020020180269	2	9.73	1	27	5	3	1	28	5	7	1	5	3	1	3300	50	1	1	1	2			1		1		2	1	2	3	2	2	2	2	1	2	1	2	1	2	2	5	5	1		1	1		1
'14112610020420180281	1	11.18	1	24	5	1	1	26	4	9	1	5	1	1	3500	51	1	1	1	2			1		1		2	1	2	3	2	2	2	2	2	2	1	2	2	2	2	6	6	1		1	1		1
'41122410821220180002	1	9.76	1	32	3	1	1	31	3	6	1	3	1	1	3600		1	1	1	2			1		1		2	1	2	5	2	2	2	2	1	2	1	1	1	1	1	4	4	1		1	1		1
'41122410821220180003	1	10.95	1	28	4	1	1	30	4	5	1	4	1	2	3200	50	1	1	1	2			1		1		2	1	2	3	2	1	1	2	1	1	1	2	1	1	2	3	3	1		1	0		0
'41122410821220180004	2	11.93	1	32	3	1	1	33	3	1	1	3	1	1	2700	50	1	1	2	2			1		1		2	1	2	3	1	1	2	1	1	2	1	1	2	1	1	3	3	1		1	0		0
'42052810820120180056	1	11.84	15	33	3	9	15	36	3	9	1	3	9	1	3800	50	1	1	1	2			1		1		2	1	2	4	2	2	2	1	2	2	1	1	1	1	1	4	4	1		1	1		1
'42052810820120180050	2	11.67	15	34	4	6	1	28	4	9	1	4	6	1	2800	49	1	1	1	2			2	1	1		2	1	2	4	2	1	1	2	2	2	1	1	1	1	2	5	4	1		1	1		1
'14112610020220180260	1	10.26	1	25	5	9	1	26	4	9	1	5	9	1	4200	54	1	1	1	2			1		1		2	1	2	3	2	2	2	2	2	2	1	2	2	2	2	6	6	1		1	1		1
'14112610020220180253	2	11.57	1	28	3	1	1	29	3	9	1	3	1	1	3500	50	1	1	1	2			1		1		2	1	2	3	2	1	1	2	1	2	1	1	1	2	1	3	3	1		1	0		0
'14112610021720180289	1	11.47	1	28	4	1	1	28	3	9	1	4	1	1	3300	50	1	1	1	2			2	1	1		2	1	2	3	2	2	2	2	2	2	2	2	2	2	2	7	6	1		1	1		1
'14112610021720180290	2	10.36	1	25	3	1	1	26	5	9	1	3	1	1	3150	50	1	1	1	2			1		1		2	1	2	4	2	2	2	2	1	2	1	2	1	2	2	5	5	1		1	1		1
'42032111221320180013	1	11.93	1	23	4	3	1	25	3	3	3	2	1	3	2100	48	1	2	2	2			2	4	1		2	2	2	3	1	2	9	2	2	2	1	1	2	2	1	6	5	1		1	1		1
'42032111320020180022	1	11.7	1	28	4	9	1	29	4	9	1	4	9	1	3150	49	1	2	2	2			1		1		2	1	2	8	2	1	2	2	1	2	1	2	1	1	1	5	5	1		1	1		1
'42032111221220180008	1	10.39	1	28	4	1	1	31	4	3	1	4	1	1	3150	50	1	1	1	2			1		1		2	1	2	3	2	2	2	2	2	2	1	2	1	2	1	6	6	1		1	1		1
'42032111100120180018	2	10.22	1	30	5	9	1	37	6	9	1	5	9	1	2450		1	1	1	2			2	2	2	1	2	1	2	4	2	1	1	1	1	2	1	1	1	1	1	3	2	1		1	0		0
[truncated: 15,038 more rows]
[truncated: 115 more columns]
